# Supplementary material for: Traumatic stress and post-traumatic growth in individuals who have had Covid-19: The mediating effect of resilience and moderating effect of psychological flexibility
Source: PLoS One. 2024 Dec 30;19(12):e0310495. doi: 10.1371/journal.pone.0310495 (PMC11684618; doi:10.1371/journal.pone.0310495)
Supplement: S1 Data — (XLSX) [file pone.0310495.s001.xlsx]

## Sheet: raw data
Age	Gender	Gender/coded	Marriage status	Marriagestatus/coded	Education status	education status/coded	Socio-Economic Status	Socio-Economic Status/coded	Were you vaccinated when you were diagnosed with Covid-19?	Were you vaccinated when you were diagnosed with Covid-19?coded	Have you received Covid-19 treatment?	Have you received Covid-19 treatment?/coded	Covid-19 treatment process	Covid-19 treatment process/coded	Infecting Relatives	Infecting Relatives/coded	Near Covid Diagnosis	Near Covid Diagnosis7coded	psychological support/coded	psychological support	having children	number of children	PG1	PG2	PG3	PG4	PG5	PG6	PG7	PG8	PG9	PG10	PG11	PG12	PG13	PG14	PG15	PG16	PG17	PG18	PG19	PG20	PG21	PR1	PR2	PR3	PR4	PR5	PR6
27	Man	2	Married	1	Undergraduate	5	Average	2	no	2	no	2	2. I stayed at home with mild symptoms..	2	no	2	no	2	2	no	1	1	4	5	1	4	5	0	2	5	4	5	4	3	5	0	4	4	4	5	5	2	3	1	5	4	1	5	1
56	Woman	1	Married	1	High school	4	Average	2	yes	1	yes	1	2. I stayed at home with mild symptoms..	2	no	2	no	2	2	no	1	3	1	0	1	0	5	4	5	1	3	5	5	4	1	3	5	3	4	5	5	1	3	5	5	5	4	5	1
43	woman	1	Married	1	Undergraduate	5	Above average	3	no	2	yes	1	2. I stayed at home with mild symptoms..	2	no	2	no	2	2	no	1	1	2	2	1	1	2	0	1	0	0	1	1	1	1	0	0	1	4	4	4	3	2	5	5	4	5	3	3
26	Man	2	Single	2	Undergraduate	5	Average	2	no	2	yes	1	3. Average spent severely at home with symptoms.	3	no	2	no	2	2	no	2		3	3	4	5	3	5	5	4	3	5	2	5	5	3	3	3	4	4	5	4	3	5	4	4	5	4	1
38	Man	2	Married	1	Undergraduate	5	Average	2	no	2	yes	1	3. Average spent severely at home with symptoms.	3	yes	1	no	2	2	no	1	1	3	3	2	1	2	0	1	0	2	2	1	2	1	0	1	1	1	0	1	0	2	2	3	2	3	3	3
45	Man	2	Married	1	High school	4	Above average	3	no	2	yes	1	3. Average spent severely at home with symptoms.	3	yes	1	no	2	2	no	1	2	4	4	5	4	5	4	4	3	4	4	5	4	4	2	4	4	4	5	4	3	3	2	4	5	5	2	5
26	Man	2	Single	2	Undergraduate	5	Average	2	no	2	yes	1	2. I stayed at home with mild symptoms..	2	no	2	no	2	2	no	2		2	2	4	4	4	3	3	2	3	4	1	4	4	3	3	3	4	1	4	3	3	2	4	1	3	4	4
35	Man	2	Single	2	Postgraduate	6	Average	2	no	2	yes	1	4. I spent at home with severe symptoms with support from the hospital.	4	no	2	no	2	2	no	2	-	4	5	3	3	5	5	4	3	3	5	5	4	5	3	5	5	5	5	5	5	5	2	4	3	5	2	3
46	Man	2	Married	1	Postgraduate	6	Average	2	no	2	yes	1	5. I was hospitalized with severe symptoms.	5	yes	1	no	2	2	no	1	3	5	5	1	1	4	1	4	1	2	1	0	4	3	1	3	2	1	1	1	1	0	4	2	1	2	3	5
42	Man	2	Married	1	Postgraduate	6	Average	2	no	2	yes	1	4. I spent at home with severe symptoms with support from the hospital.	4	yes	1	no	2	2	no	1	2	5	3	4	3	3	3	3	2	1	3	3	5	3	3	2	2	2	2	4	2	2	2	3	3	5	3	1
25	woman	1	Single	2	Undergraduate	5	Average	2	no	2	yes	1	2. I stayed at home with mild symptoms..	2	yes	1	no	2	2	no	2		2	3	3	2	3	3	3	2	2	2	3	3	3	2	4	3	3	3	3	3	3	2	4	4	4	4	4
29	woman	1	Married	1	Undergraduate	5	Average	2	no	2	yes	1	3. Average spent severely at home with symptoms.	3	yes	1	no	2	2	no	2		3	3	2	2	3	2	2	1	1	2	2	3	2	2	2	3	2	3	2	2	2	3	4	1	2	5	5
34	woman	1	Married	1	Postgraduate	6	Average	2	no	2	yes	1	2. I stayed at home with mild symptoms..	2	yes	1	no	2	2	no	2		1	2	1	1	0	0	0	0	0	2	2	2	1	0	0	0	0	0	2	0	0	2	4	1	3	4	4
39	Man	2	Married	1	Undergraduate	5	Average	2	no	2	yes	1	2. I stayed at home with mild symptoms..	2	no	2	no	2	2	no	1	2	0	0	1	0	1	1	0	0	0	2	1	2	0	0	2	0	1	1	3	1	0	1	4	1	3	4	4
47	Man	2	Married	1	Postgraduate	6	Average	2	no	2	yes	1	4. I spent at home with severe symptoms with support from the hospital.	4	no	2	no	2	2	no	1	2	3	3	3	3	3	3	4	3	3	3	3	3	3	3	3	3	3	3	3	3	3	2	4	2	3	4	4
26	Man	2	Single	2	Undergraduate	5	Average	2	no	2	yes	1	3. Average spent severely at home with symptoms.	3	no	2	no	2	2	no	2		3	3	4	5	3	5	5	4	3	5	2	5	5	3	3	3	4	4	5	4	3	5	4	4	5	4	1
27	Man	2	Single	2	Undergraduate	5	Average	2	no	2	no	2	1. I spent it at home without any symptoms..	1	no	2	no	2	2	no	2		4	5	2	1	5	3	2	4	5	5	3	3	2	0	5	4	4	5	3	3	3	1	5	3	1	4	5
45	woman	1	Married	1	Undergraduate	5	Average	2	no	2	yes	1	3. Average spent severely at home with symptoms.	3	no	2	no	2	2	no	1	1	2	2	2	1	1	1	1	1	1	1	1	1	1	1	1	1	1	1	1	1	1	2	4	2	3	2	4
52	Man	2	Married	1	Undergraduate	5	Above average	3	no	2	yes	1	2. I stayed at home with mild symptoms..	2	no	2	no	2	2	no	1	3	0	2	2	3	3	1	2	2	2	2	2	3	2	1	2	2	2	3	2	2	2	1	5	3	3	4	4
27	Man	2	Single	2	Undergraduate	5	Average	2	no	2	yes	1	3. Average spent severely at home with symptoms.	3	no	2	no	2	2	no	2		4	4	2	1	4	4	2	1	1	3	2	3	2	2	4	4	3	4	3	3	4	3	5	1	4	3	2
31	woman	1	Married	1	Undergraduate	5	Average	2	no	2	yes	1	2. I stayed at home with mild symptoms..	2	no	2	no	2	1	yes	1	2	4	4	3	3	4	3	3	2	5	2	3	5	4	3	4	5	5	4	3	3	4	3	3	4	3	4	5
40	Man	2	Married	1	Undergraduate	5	Average	2	no	2	yes	1	2. I stayed at home with mild symptoms..	2	yes	1	no	2	2	no	1	1	2	2	2	2	1	3	2	2	1	2	2	1	2	1	2	2	2	1	2	2	1	2	2	4	4	3	1
48	woman	1	Married	1	Undergraduate	5	Average	2	no	2	yes	1	3. Average spent severely at home with symptoms.	3	yes	1	no	2	2	no	1	3	3	2	3	3	3	4	3	3	4	4	2	3	3	1	4	4	1	1	4	2	3	1	5	1	3	2	5
39	Man	2	Single	2	Postgraduate	6	Average	2	no	2	yes	1	3. Average spent severely at home with symptoms.	3	no	2	no	2	2	no	2		0	1	1	1	1	5	1	0	0	5	3	1	1	0	0	1	1	0	5	1	3	1	4	1	1	5	5
39	woman	1	Single	2	Undergraduate	5	Above average	3	no	2	yes	1	3. Average spent severely at home with symptoms.	3	yes	1	no	2	2	no	2		3	3	4	1	3	3	1	1	2	2	1	2	1	1	2	1	2	2	2	2	3	3	3	1	1	1	1
33	Man	2	Married	1	Undergraduate	5	Average	2	no	2	yes	1	2. I stayed at home with mild symptoms..	2	no	2	no	2	2	no	1	2	3	3	2	4	4	2	3	1	3	4	4	4	4	1	3	4	3	4	4	4	1	2	2	3	3	4	3
37	woman	1	Married	1	Undergraduate	5	Above average	3	no	2	yes	1	2. I stayed at home with mild symptoms..	2	no	2	no	2	2	no	2		5	5	4	5	3	0	5	0	0	5	5	4	4	4	0	5	5	3	3	0	3	1	5	1	5	1	5
33	Man	2	Married	1	Undergraduate	5	Average	2	no	2	no	2	2. I stayed at home with mild symptoms..	2	no	2	no	2	2	no	2		3	5	4	1	5	3	5	0	3	5	5	5	3	0	3	5	5	5	5	0	3	3	5	4	3	3	5
29	Man	2	Married	1	Postgraduate	6	Average	2	no	2	yes	1	2. I stayed at home with mild symptoms..	2	yes	1	no	2	2	no	2		3	2	3	2	2	3	4	3	2	3	3	4	3	1	3	2	2	2	2	1	2	2	4	4	2	3	4
27	Man	2	Single	2	Undergraduate	5	Average	2	no	2	no	2	2. I stayed at home with mild symptoms..	2	no	2	no	2	2	no	2		0	3	1	0	0	0	0	4	1	4	0	0	1	0	0	0	0	0	0	1	1	2	4	2	2	5	4
43	Man	2	Married	1	Postgraduate	6	Above average	3	no	2	no	2	2. I stayed at home with mild symptoms..	2	no	2	yes	1	2	no	1	2	2	1	2	4	2	3	1	3	2	1	2	4	2	1	2	2	1	2	1	1	1	2	5	2	1	4	4
47	Man	2	Married	1	Postgraduate	6	Average	2	no	2	yes	1	3. Average spent severely at home with symptoms.	3	no	2	no	2	2	no	1	1	3	5	4	4	5	4	3	3	4	5	4	4	3	3	5	5	5	5	4	4	4	1	4	2	1	5	5
46	Man	2	Married	1	Undergraduate	5	Average	2	no	2	yes	1	5. I was hospitalized with severe symptoms.	5	yes	1	no	2	2	no	1	3	5	5	5	5	5	5	5	5	5	5	5	5	5	0	5	5	5	5	5	5	5	1	5	1	1	5	5
27	Man	2	Single	2	Undergraduate	5	Average	2	no	2	yes	1	3. Average spent severely at home with symptoms.	3	no	2	no	2	2	no	2		3	5	4	4	5	2	4	3	4	5	4	5	5	3	3	3	2	2	5	0	4	2	5	1	1	5	4
45	woman	1	Married	1	Postgraduate	6	Average	2	no	2	yes	1	3. Average spent severely at home with symptoms.	3	no	2	no	2	2	no	1	3	0	0	1	0	0	0	0	0	0	0	0	0	0	0	0	0	0	0	0	0	0	2	4	2	2	3	4
47	woman	1	Married	1	Postgraduate	6	Average	2	no	2	no	2	3. Average spent severely at home with symptoms.	3	yes	1	no	2	2	no	1	2	1	2	1	1	1	1	1	1	1	4	2	2	2	1	2	2	2	2	2	1	1	2	4	1	1	2	4
28	Man	2	Single	2	Postgraduate	6	Average	2	no	2	yes	1	3. Average spent severely at home with symptoms.	3	yes	1	no	2	2	no	2		0	0	4	0	0	0	0	0	1	3	1	0	1	1	0	0	1	1	2	0	0	3	2	3	3	3	3
47	Man	2	Married	1	Postgraduate	6	Average	2	no	2	yes	1	4. I spent at home with severe symptoms with support from the hospital.	4	no	2	no	2	2	no	1	2	3	3	3	3	3	3	4	3	3	3	3	3	3	3	3	3	3	3	3	3	3	2	4	2	3	4	4
32	Man	2	Single	2	Undergraduate	5	Average	2	no	2	no	2	2. I stayed at home with mild symptoms..	2	yes	1	no	2	2	no	2		3	5	4	2	5	3	5	3	5	5	5	3	3	3	5	3	4	3	5	4	2	1	3	1	3	2	3
19	woman	1	Single	2	Undergraduate	5	Average	2	no	2	yes	1	3. Average spent severely at home with symptoms.	3	no	2	no	2	2	no	2		3	3	2	5	2	1	1	1	1	5	2	2	4	1	1	1	2	4	5	2	3	3	5	1	5	5	5
23	Man	2	Single	2	Undergraduate	5	below average	1	no	2	no	2	3. Average spent severely at home with symptoms.	3	no	2	no	2	2	no	2		0	0	1	0	0	0	0	0	0	0	0	0	0	0	0	0	0	0	0	0	0	2	2	1	3	3	5
20	woman	1	Single	2	Undergraduate	5	Average	2	no	2	yes	1	3. Average spent severely at home with symptoms.	3	yes	1	no	2	2	no	2		4	4	3	2	4	4	3	3	3	4	3	4	2	1	4	2	4	4	4	1	4	3	5	1	4	4	5
27	woman	1	Single	2	Postgraduate	6	Average	2	no	2	yes	1	2. I stayed at home with mild symptoms..	2	no	2	no	2	2	no	2		3	2	2	4	2	4	2	2	4	4	2	4	2	0	3	3	2	0	4	1	4	1	4	2	2	5	5
41	Man	2	Single	2	Undergraduate	5	Average	2	no	2	no	2	2. I stayed at home with mild symptoms..	2	no	2	no	2	2	no	2		3	4	4	3	3	5	5	4	4	5	4	5	3	3	4	4	5	4	5	4	4	3	4	3	2	3	2
53	woman	1	Married	1	Undergraduate	5	Average	2	no	2	yes	1	4. I spent at home with severe symptoms with support from the hospital.	4	yes	1	no	2	1	yes	1	2	5	5	5	0	5	0	5	0	5	5	5	5	5	0	3	2	0	5	5	0	3	5	5	3	3	1	3
19	woman	1	Single	2	Undergraduate	5	Average	2	no	2	no	2	2. I stayed at home with mild symptoms..	2	no	2	no	2	1	yes	2		5	5	3	3	5	5	3	3	5	4	4	3	3	3	4	5	5	3	4	4	5	3	5	3	1	5	3
40	woman	1	Married	1	Undergraduate	5	Average	2	no	2	yes	1	2. I stayed at home with mild symptoms..	2	no	2	no	2	2	no	1	2	4	5	5	5	5	3	3	3	4	5	3	4	3	3	3	3	3	4	3	1	1	5	4	2	1	5	5
29	woman	1	Single	2	Undergraduate	5	Above average	3	no	2	no	2	3. Average spent severely at home with symptoms.	3	yes	1	no	2	2	no	2		3	3	3	2	3	2	1	2	1	1	1	3	3	3	3	2	1	1	2	2	2	2	4	1	3	2	2
22	woman	1	Single	2	Undergraduate	5	Average	2	no	2	no	2	2. I stayed at home with mild symptoms..	2	no	2	no	2	2	no	2		2	2	2	3	4	5	2	2	2	4	4	4	2	2	3	3	4	4	4	4	4	3	4	1	2	4	4
20	woman	1	Single	2	Undergraduate	5	Average	2	no	2	yes	1	2. I stayed at home with mild symptoms..	2	no	2	no	2	2	no	2		4	4	2	3	4	4	3	2	2	3	2	2	1	0	3	2	3	3	2	1	3	3	4	1	1	4	5
20	woman	1	Single	2	Undergraduate	5	Average	2	no	2	no	2	1. I spent it at home without any symptoms..	1	no	2	no	2	2	no	2		0	0	1	0	0	0	0	0	1	0	0	0	0	0	0	0	1	0	0	0	0	2	5	1	2	4	3
29	woman	1	Married	1	Undergraduate	5	Average	2	no	2	no	2	2. I stayed at home with mild symptoms..	2	no	2	no	2	2	no	2		4	1	1	1	3	0	0	0	0	3	1	2	0	0	3	4	3	0	4	3	5	4	4	5	1	4	5
49	woman	1	Married	1	Undergraduate	5	Average	2	no	2	no	2	2. I stayed at home with mild symptoms..	2	no	2	no	2	2	no	1	2	2	4	3	4	5	4	3	2	3	4	4	4	4	4	4	3	1	5	3	2	4	2	4	3	2	4	3
28	Man	2	Single	2	Undergraduate	5	Average	2	no	2	yes	1	3. Average spent severely at home with symptoms.	3	no	2	no	2	2	no	2		3	4	4	3	3	1	2	2	3	5	3	3	2	3	5	4	4	4	5	3	3	2	4	2	2	5	1
43	woman	1	Married	1	Postgraduate	6	Average	2	no	2	yes	1	2. I stayed at home with mild symptoms..	2	yes	1	yes	1	2	no	2		1	4	5	4	5	3	4	4	4	4	4	4	4	3	4	4	4	4	4	4	4	2	4	3	4	4	1
30	Man	2	Married	1	Undergraduate	5	Average	2	no	2	yes	1	5. I was hospitalized with severe symptoms.	5	yes	1	yes	1	1	yes	2		1	1	2	1	2	0	1	2	0	1	0	0	0	0	0	0	0	0	0	0	5	1	1	5	1	2	1
51	Man	2	Married	1	Undergraduate	5	Average	2	no	2	no	2	3. Average spent severely at home with symptoms.	3	no	2	no	2	2	no	1	3	5	5	3	3	5	3	4	5	3	4	3	3	2	0	5	5	4	3	3	3	5	4	3	2	4	4	5
68	Man	2	Married	1	Postgraduate	6	Average	2	yes	1	yes	1	3. Average spent severely at home with symptoms.	3	yes	1	no	2	2	no	1	2	3	3	3	3	3	3	3	3	3	3	3	3	3	2	3	3	3	3	3	3	3	4	4	3	4	3	4
23	woman	1	Single	2	Undergraduate	5	Average	2	no	2	yes	1	2. I stayed at home with mild symptoms..	2	no	2	no	2	2	no	2		2	2	1	4	3	5	0	0	2	5	2	2	0	0	2	2	2	5	5	1	3	3	3	4	3	3	4
53	woman	1	Single	2	Postgraduate	6	Above average	3	no	2	yes	1	2. I stayed at home with mild symptoms..	2	yes	1	yes	1	2	no	2		4	5	4	5	4	2	1	1	2	4	4	5	4	1	3	1	0	4	5	3	3	2	5	1	2	2	5
24	woman	1	Single	2	Undergraduate	5	Average	2	no	2	yes	1	3. Average spent severely at home with symptoms.	3	yes	1	no	2	2	no	2		1	2	1	0	3	0	0	0	0	2	1	1	0	1	3	2	2	4	3	1	1	1	1	2	5	2	2
35	Man	2	Married	1	Undergraduate	5	Average	2	no	2	no	2	2. I stayed at home with mild symptoms..	2	no	2	no	2	2	no	2		0	5	1	0	5	0	0	0	0	5	5	0	5	0	0	0	0	0	5	0	0	5	5	5	5	1	5
33	woman	1	Single	2	Undergraduate	5	Average	2	no	2	yes	1	4. I spent at home with severe symptoms with support from the hospital.	4	no	2	no	2	2	no	2		3	5	5	4	5	3	3	3	4	3	5	5	4	3	5	5	5	5	5	4	4	3	4	1	3	5	5
45	woman	1	Married	1	Undergraduate	5	Average	2	no	2	yes	1	3. Average spent severely at home with symptoms.	3	yes	1	no	2	2	no	1	2	1	2	1	0	0	0	0	2	0	1	1	0	2	0	0	0	2	0	1	1	2	1	5	1	1	3	3
35	Man	2	Married	1	Undergraduate	5	Average	2	no	2	no	2	3. Average spent severely at home with symptoms.	3	yes	1	no	2	2	no	1	1	4	5	4	5	4	3	4	3	5	4	5	4	2	3	3	3	4	5	5	5	3	1	5	1	1	4	4
50	woman	1	Married	1	Undergraduate	5	Average	2	no	2	yes	1	3. Average spent severely at home with symptoms.	3	no	2	no	2	2	no	1	2	4	4	3	3	5	2	3	2	2	4	2	4	4	2	2	2	2	4	4	2	2	2	4	3	3	3	5
29	woman	1	Married	1	Undergraduate	5	Average	2	no	2	yes	1	3. Average spent severely at home with symptoms.	3	no	2	yes	1	2	no	2		3	4	3	0	3	4	1	0	4	1	0	3	4	3	2	1	1	1	1	0	0	3	4	1	1	3	1
24	woman	1	Single	2	Undergraduate	5	Average	2	no	2	no	2	4. I spent at home with severe symptoms with support from the hospital.	4	no	2	yes	1	2	no	2		1	3	1	5	3	1	5	1	5	0	5	0	3	1	5	1	5	3	1	5	1	5	3	5	1	5	3
28	woman	1	Single	2	Postgraduate	6	Average	2	no	2	yes	1	2. I stayed at home with mild symptoms..	2	yes	1	no	2	2	no	2		4	5	3	3	3	2	4	2	2	5	4	5	3	1	3	4	5	5	5	0	4	2	5	1	1	3	5
54	woman	1	Married	1	Postgraduate	6	Above average	3	no	2	yes	1	5. I was hospitalized with severe symptoms.	5	yes	1	no	2	2	no	1	3	1	1	1	0	0	1	0	0	2	0	0	0	0	0	1	1	1	0	0	0	0	1	5	1	1	4	3
42	Man	2	Married	1	Postgraduate	6	Average	2	yes	1	yes	1	3. Average spent severely at home with symptoms.	3	no	2	no	2	2	no	1	1	1	1	1	1	1	1	1	1	1	2	2	2	1	1	1	1	1	1	1	1	1	2	4	2	1	4	5
25	woman	1	Single	2	Undergraduate	5	Average	2	no	2	no	2	2. I stayed at home with mild symptoms..	2	no	2	no	2	2	no	2		2	2	3	1	3	1	1	1	1	4	2	3	3	3	2	2	2	3	2	0	2	1	3	1	5	2	3
34	woman	1	Married	1	Postgraduate	6	Average	2	no	2	yes	1	3. Average spent severely at home with symptoms.	3	yes	1	no	2	2	no	1	1	4	3	4	2	4	2	5	2	3	5	4	4	2	2	3	3	5	4	5	1	3	1	5	3	1	3	5
32	woman	1	Married	1	Undergraduate	5	Average	2	no	2	yes	1	3. Average spent severely at home with symptoms.	3	no	2	yes	1	2	no	2		4	5	5	5	4	2	4	3	3	5	5	2	5	5	3	3	5	5	5	3	2	2	4	2	4	4	3
39	woman	1	Married	1	Postgraduate	6	Average	2	no	2	yes	1	3. Average spent severely at home with symptoms.	3	yes	1	no	2	2	no	1	2	5	4	3	1	5	4	2	3	4	5	3	3	3	0	3	4	4	5	4	1	5	2	5	5	1	5	5
58	Man	2	Married	1	Undergraduate	5	Average	2	no	2	yes	1	3. Average spent severely at home with symptoms.	3	no	2	no	2	2	no	1	1	1	3	1	0	1	2	1	1	1	0	1	1	1	0	1	2	2	0	1	1	1	1	5	1	3	4	5
33	woman	1	Single	2	Undergraduate	5	Average	2	no	2	yes	1	2. I stayed at home with mild symptoms..	2	no	2	no	2	2	no	2		5	4	2	4	5	4	1	1	1	4	2	3	1	0	1	2	1	4	3	0	0	4	3	3	5	5	1
35	woman	1	Married	1	Undergraduate	5	Average	2	no	2	yes	1	3. Average spent severely at home with symptoms.	3	yes	1	no	2	2	no	1	2	1	1	2	1	1	1	1	5	2	2	1	1	1	2	0	1	1	1	1	1	0	2	4	2	1	5	5
36	Man	2	Married	1	Undergraduate	5	Average	2	no	2	yes	1	3. Average spent severely at home with symptoms.	3	no	2	no	2	2	no	1	2	1	1	2	1	0	1	1	0	1	2	1	1	0	2	2	2	1	0	1	1	2	2	5	2	1	5	5
42	Man	2	Married	1	High school	4	Average	2	no	2	yes	1	3. Average spent severely at home with symptoms.	3	no	2	no	2	2	no	1	2	5	5	4	4	5	4	3	0	5	1	1	2	2	1	1	5	1	2	0	0	5	1	4	1	1	5	5
41	Man	2	Married	1	Postgraduate	6	Average	2	no	2	yes	1	3. Average spent severely at home with symptoms.	3	yes	1	no	2	2	no	1	3	0	0	1	0	0	0	0	0	0	0	0	0	0	0	0	0	0	0	0	0	0	1	5	2	3	3	3
34	Man	2	Married	1	High school	4	Average	2	no	2	yes	1	2. I stayed at home with mild symptoms..	2	no	2	no	2	2	no	1	1	0	5	3	5	5	5	2	5	2	3	3	4	5	1	5	5	5	5	5	1	3	5	5	4	5	5	5
35	woman	1	Married	1	Postgraduate	6	Average	2	no	2	yes	1	4. I spent at home with severe symptoms with support from the hospital.	4	yes	1	no	2	2	no	1	2	2	2	2	1	2	4	2	3	2	2	3	3	3	1	1	1	3	1	2	3	2	1	5	1	2	4	4
39	woman	1	Married	1	Undergraduate	5	Average	2	no	2	no	2	3. Average spent severely at home with symptoms.	3	no	2	no	2	2	no	1	2	3	0	1	0	4	0	0	0	0	0	0	0	0	0	0	0	0	2	0	0	2	1	4	1	3	4	4
28	woman	1	Married	1	Undergraduate	5	Average	2	no	2	yes	1	3. Average spent severely at home with symptoms.	3	yes	1	no	2	2	no	2		4	4	2	2	4	4	2	4	4	1	1	2	2	2	4	4	4	1	2	1	4	1	5	2	2	1	5
32	Man	2	Married	1	Undergraduate	5	Average	2	no	2	yes	1	3. Average spent severely at home with symptoms.	3	yes	1	no	2	2	no	1	1	4	2	2	4	4	0	3	2	2	4	2	3	3	3	4	3	4	4	4	0	2	1	5	1	4	1	1
38	Man	2	Married	1	Undergraduate	5	Average	2	no	2	yes	1	4. I spent at home with severe symptoms with support from the hospital.	4	yes	1	no	2	2	no	1	2	0	0	3	1	2	1	1	1	1	2	2	3	3	1	3	1	3	2	1	1	0	4	4	1	2	3	1
39	Man	2	Married	1	Undergraduate	5	Average	2	no	2	yes	1	3. Average spent severely at home with symptoms.	3	no	2	no	2	2	no	1	1	0	0	1	3	0	0	0	0	0	2	0	0	0	0	5	0	1	0	4	0	0	1	5	1	1	1	1
47	woman	1	Single	2	Undergraduate	5	Average	2	no	2	yes	1	2. I stayed at home with mild symptoms..	2	no	2	no	2	2	no	1	2	2	4	2	2	2	2	3	2	2	2	2	2	3	2	2	2	2	2	2	2	2	3	3	3	3	2	3
38	Man	2	Married	1	Postgraduate	6	Above average	3	no	2	yes	1	5. I was hospitalized with severe symptoms.	5	no	2	no	2	2	no	1		4	5	1	3	4	4	1	4	3	5	4	2	4	0	5	4	3	4	5	4	3	4	4	3	5	3	2
32	woman	1	Married	1	Postgraduate	6	Average	2	no	2	yes	1	2. I stayed at home with mild symptoms..	2	yes	1	no	2	2	no	1	2	1	2	3	3	2	3	2	2	2	2	2	2	3	2	3	3	1	2	2	2	0	4	2	3	3	3	4
27	Man	2	Single	2	Postgraduate	6	Average	2	no	2	yes	1	2. I stayed at home with mild symptoms..	2	no	2	no	2	2	no	2		5	5	1	4	5	0	1	2	3	3	0	1	0	1	5	3	4	4	4	4	3	5	5	5	5	5	5
53	Man	2	Married	1	Undergraduate	5	Average	2	no	2	yes	1	2. I stayed at home with mild symptoms..	2	yes	1	no	2	2	no	1	1	3	3	4	2	5	4	4	4	3	3	3	4	4	1	4	3	3	4	4	2	3	2	4	1	2	4	4
32	woman	1	Single	2	Postgraduate	6	Average	2	no	2	yes	1	4. I spent at home with severe symptoms with support from the hospital.	4	no	2	no	2	2	no	2		5	5	5	5	5	1	5	3	4	4	4	2	4	4	4	3	3	5	4	3	4	5	5	4	1	5	5
53	woman	1	Single	2	Postgraduate	6	Above average	3	no	2	yes	1	2. I stayed at home with mild symptoms..	2	yes	1	yes	1	2	no	2		4	5	4	5	4	2	1	1	2	4	4	5	4	1	3	1	0	4	5	3	3	2	5	1	2	2	5
28	Man	2	Married	1	Postgraduate	6	Average	2	no	2	yes	1	3. Average spent severely at home with symptoms.	3	yes	1	no	2	2	no	1	1	2	4	3	3	4	4	5	4	3	3	3	4	4	4	4	4	4	4	4	4	4	3	4	3	3	4	3
31	Man	2	Single	2	Undergraduate	5	below average	1	no	2	no	2	1. I spent it at home without any symptoms..	1	no	2	no	2	2	no	2		0	0	1	0	0	0	0	1	0	0	0	1	0	0	0	2	0	0	2	2	1	5	1	5	5	1	1
35	Man	2	Married	1	Undergraduate	5	below average	1	no	2	yes	1	3. Average spent severely at home with symptoms.	3	no	2	no	2	2	no	2		1	4	2	2	1	0	0	1	3	4	4	4	3	2	1	4	1	1	3	0	2	4	3	4	2	5	4
39	woman	1	Single	2	High school	4	Average	2	no	2	yes	1	1. I spent it at home without any symptoms..	1	no	2	no	2	2	no	2		3	5	4	4	5	5	4	4	5	5	4	5	4	4	5	5	4	5	5	4	4	4	4	3	5	5	2
32	Man	2	Single	2	Undergraduate	5	below average	1	no	2	no	2	1. I spent it at home without any symptoms..	1	yes	1	no	2	2	no	2		1	4	1	0	3	1	1	1	1	4	4	4	5	3	4	3	4	4	4	3	4	2	5	1	3	5	1
34	Man	2	Married	1	Undergraduate	5	Average	2	yes	1	yes	1	2. I stayed at home with mild symptoms..	2	no	2	no	2	2	no	1	1	0	5	5	5	5	3	4	5	5	5	5	5	5	0	5	5	5	5	5	5	5	1	5	5	5	5	5
39	Man	2	Married	1	Postgraduate	6	Above average	3	no	2	yes	1	1. I spent it at home without any symptoms..	1	no	2	no	2	2	no	1	1	4	3	3	4	3	3	0	3	3	3	3	3	3	3	3	3	3	3	3	3	3	1	3	2	1	3	4
28	Man	2	Single	2	Undergraduate	5	Average	2	no	2	no	2	3. Average spent severely at home with symptoms.	3	no	2	no	2	2	no	2		0	3	2	2	4	4	4	2	3	4	2	3	2	2	3	4	4	4	4	2	1	1	5	1	5	1	4
38	Man	2	Married	1	Postgraduate	6	Average	2	no	2	no	2	2. I stayed at home with mild symptoms..	2	no	2	no	2	2	no	1	1	3	3	1	5	4	0	3	0	1	5	5	5	5	0	3	5	5	3	4	2	0	5	5	5	3	5	5
25	woman	1	Single	2	Undergraduate	5	Average	2	no	2	yes	1	2. I stayed at home with mild symptoms..	2	yes	1	no	2	2	no	2		0	1	1	1	4	3	1	2	0	3	0	0	0	0	0	0	0	2	0	0	0	4	3	3	3	5	4
37	Man	2	Married	1	Undergraduate	5	Average	2	no	2	yes	1	2. I stayed at home with mild symptoms..	2	no	2	no	2	2	no	1	2	2	4	1	3	5	0	0	0	0	5	4	5	1	2	5	4	0	5	5	2	5	5	5	1	5	5	1
32	woman	1	Married	1	Undergraduate	5	Average	2	no	2	no	2	2. I stayed at home with mild symptoms..	2	yes	1	no	2	2	no	1	1	5	5	5	2	5	1	4	5	5	5	4	3	4	5	4	4	4	3	3	2	4	3	4	5	5	1	2
30	Man	2	Married	1	Undergraduate	5	Average	2	no	2	no	2	2. I stayed at home with mild symptoms..	2	yes	1	no	2	2	no	1	1	1	0	1	0	0	0	3	0	0	0	0	0	0	0	0	0	0	0	0	0	0	2	4	5	3	4	5
38	Man	2	Married	1	Undergraduate	5	Average	2	no	2	yes	1	3. Average spent severely at home with symptoms.	3	no	2	no	2	2	no	1	7	3	3	3	1	2	2	2	2	3	2	3	2	2	2	2	2	2	3	2	3	2	1	2	1	1	5	5
34	Man	2	Married	1	Undergraduate	5	Average	2	no	2	yes	1	3. Average spent severely at home with symptoms.	3	no	2	no	2	2	no	1	1	1	1	1	0	1	0	0	0	1	0	0	2	0	0	2	0	0	0	0	0	0	3	3	3	2	4	5
30	Man	2	Married	1	Undergraduate	5	Average	2	no	2	yes	1	1. I spent it at home without any symptoms..	1	no	2	no	2	2	no	1	1	0	1	1	2	0	0	1	0	1	0	1	1	1	1	1	1	1	1	1	0	0	1	3	3	3	4	3
36	woman	1	Married	1	Undergraduate	5	Average	2	no	2	no	2	3. Average spent severely at home with symptoms.	3	yes	1	no	2	2	no	1	1	3	4	2	3	3	3	4	2	4	4	4	4	1	1	2	2	3	1	3	1	4	2	4	4	5	2	3
38	Man	2	Married	1	Postgraduate	6	Average	2	no	2	no	2	2. I stayed at home with mild symptoms..	2	no	2	no	2	2	no	1	1	3	3	1	5	4	0	3	0	1	5	5	5	5	0	3	5	5	3	4	2	0	5	5	5	3	5	5
36	Man	2	Married	1	Undergraduate	5	below average	1	yes	1	yes	1	5. I was hospitalized with severe symptoms.	5	no	2	no	2	2	no	1	1	0	0	1	0	0	0	0	0	0	0	0	0	0	0	5	5	5	5	0	0	0	1	1	1	1	5	5
33	Man	2	Single	2	Undergraduate	5	Average	2	no	2	yes	1	2. I stayed at home with mild symptoms..	2	no	2	no	2	2	no	2		4	4	4	3	5	4	4	3	3	4	3	3	3	2	5	4	4	5	4	3	4	2	4	3	2	4	4
50	woman	1	Married	1	Undergraduate	5	Average	2	no	2	yes	1	4. I spent at home with severe symptoms with support from the hospital.	4	yes	1	no	2	2	no	1	2	3	3	3	3	3	3	5	3	3	3	3	3	3	3	3	3	3	3	3	3	3	3	5	4	4	5	5
35	Man	2	Married	1	Undergraduate	5	Average	2	no	2	yes	1	2. I stayed at home with mild symptoms..	2	yes	1	no	2	2	no	1	1	0	0	5	0	0	0	0	0	0	0	1	1	0	2	0	0	1	0	0	2	0	1	5	1	4	5	5
44	woman	1	Married	1	Undergraduate	5	Average	2	no	2	yes	1	2. I stayed at home with mild symptoms..	2	yes	1	no	2	2	no	1	1	3	4	2	3	4	4	4	3	3	5	3	5	3	3	4	4	2	5	5	3	3	2	5	2	5	5	5
47	woman	1	Single	2	Undergraduate	5	Average	2	no	2	yes	1	3. Average spent severely at home with symptoms.	3	yes	1	no	2	2	no	1	2	5	5	5	5	5	3	5	4	4	4	4	4	4	3	4	3	4	4	3	3	3	4	4	3	3	2	3
29	woman	1	Single	2	Undergraduate	5	Average	2	no	2	yes	1	4. I spent at home with severe symptoms with support from the hospital.	4	no	2	no	2	2	no	2		4	4	3	3	5	4	5	3	3	4	4	3	4	3	4	3	3	5	5	4	3	4	4	4	4	3	4
35	Man	2	Married	1	Undergraduate	5	Average	2	no	2	no	2	1. I spent it at home without any symptoms..	1	no	2	no	2	2	no	1	2	4	4	4	5	5	2	4	3	2	5	4	5	4	4	4	4	4	4	5	3	0	1	5	2	5	5	5
28	woman	1	Single	2	Undergraduate	5	Average	2	no	2	yes	1	2. I stayed at home with mild symptoms..	2	no	2	no	2	2	no	2		3	3	2	2	1	2	1	1	1	3	2	1	0	0	1	1	2	0	2	0	0	2	4	2	2	3	5
32	woman	1	Married	1	Undergraduate	5	Average	2	no	2	yes	1	3. Average spent severely at home with symptoms.	3	yes	1	no	2	2	no	1	1	2	2	2	1	2	2	2	1	2	2	2	3	0	0	2	2	2	2	5	0	4	5	5	5	1	1	1
33	woman	1	Married	1	Undergraduate	5	Average	2	no	2	yes	1	3. Average spent severely at home with symptoms.	3	yes	1	no	2	2	no	1	1	5	5	3	2	5	3	3	3	3	3	3	3	3	3	3	3	3	0	4	0	4	3	4	4	2	5	5
33	Man	2	Married	1	Undergraduate	5	Average	2	yes	1	yes	1	3. Average spent severely at home with symptoms.	3	yes	1	no	2	2	no	1	1	1	2	1	0	1	5	0	1	2	2	1	2	3	0	0	1	2	2	2	1	1	1	5	4	1	5	5
3r	woman	1	Married	1	Undergraduate	5	Average	2	no	2	yes	1	3. Average spent severely at home with symptoms.	3	yes	1	no	2	2	no	1	2	5	5	4	5	5	5	2	1	4	5	5	5	2	2	4	4	4	5	5	4	4	1	5	1	3	4	1
37	woman	1	Married	1	Postgraduate	6	Average	2	no	2	yes	1	2. I stayed at home with mild symptoms..	2	no	2	no	2	2	no	1	1	3	4	2	3	3	5	2	2	2	4	3	2	3	1	1	3	4	3	4	2	4	4	4	1	3	4	4
26	Man	2	Married	1	Undergraduate	5	below average	1	no	2	yes	1	4. I spent at home with severe symptoms with support from the hospital.	4	no	2	no	2	2	no	1	1	5	5	2	2	4	0	0	1	4	5	2	3	1	1	5	4	2	5	3	0	0	3	3	5	5	5	3
41	Man	2	Married	1	High school	4	below average	1	no	2	yes	1	4. I spent at home with severe symptoms with support from the hospital.	4	yes	1	no	2	2	no	1	4	4	5	4	4	4	4	4	3	4	4	3	3	3	1	4	4	3	4	4	3	3	4	4	3	3	4	4
41	woman	1	Married	1	Undergraduate	5	Average	2	no	2	yes	1	3. Average spent severely at home with symptoms.	3	no	2	no	2	2	no	1	2	2	3	1	1	2	2	3	1	1	3	2	3	1	1	4	2	1	3	1	2	1	3	3	4	3	4	3
32	woman	1	Single	2	Undergraduate	5	Average	2	no	2	yes	1	2. I stayed at home with mild symptoms..	2	yes	1	yes	1	2	no	2		4	4	3	2	5	0	2	1	1	3	2	2	2	2	2	2	2	2	4	1	1	3	4	3	3	5	1
40	Man	2	Married	1	Undergraduate	5	Average	2	no	2	yes	1	2. I stayed at home with mild symptoms..	2	no	2	no	2	2	no	1	1	3	3	2	2	5	1	3	4	2	3	2	4	3	3	3	4	2	2	3	3	2	3	3	4	4	3	3
38	woman	1	Married	1	Undergraduate	5	Average	2	no	2	yes	1	5. I was hospitalized with severe symptoms.	5	yes	1	no	2	2	no	1	2	3	4	4	3	4	4	3	3	4	4	4	4	4	3	3	3	3	4	4	4	4	3	3	3	4	4	4
26	Man	2	Single	2	Undergraduate	5	Average	2	no	2	yes	1	3. Average spent severely at home with symptoms.	3	no	2	no	2	2	no	2		3	3	4	4	3	4	3	4	3	4	3	4	3	3	4	3	3	4	4	4	4	2	5	2	3	3	4
36	Man	2	Married	1	Undergraduate	5	Average	2	no	2	yes	1	2. I stayed at home with mild symptoms..	2	no	2	no	2	2	no	1	2	5	3	4	5	5	1	5	1	5	5	5	5	1	1	5	5	5	5	5	0	0	1	4	1	1	5	5
27	Man	2	Married	1	Undergraduate	5	Average	2	no	2	yes	1	3. Average spent severely at home with symptoms.	3	yes	1	yes	1	2	no	2		4	3	3	5	5	3	4	4	5	4	2	4	4	4	4	3	4	4	4	4	5	2	5	4	5	5	4
26	Man	2	Married	1	Undergraduate	5	Average	2	no	2	yes	1	3. Average spent severely at home with symptoms.	3	no	2	no	2	2	no	2		5	3	2	0	5	3	0	1	3	1	5	5	5	5	5	5	5	3	5	0	3	1	5	5	5	5	5
25	Man	2	Married	1	Undergraduate	5	Average	2	no	2	yes	1	2. I stayed at home with mild symptoms..	2	no	2	no	2	2	no	2		3	5	3	3	4	4	3	3	3	4	4	4	3	4	4	5	4	5	5	5	3	1	5	1	3	5	3
29	Man	2	Married	1	Undergraduate	5	below average	1	no	2	no	2	1. I spent it at home without any symptoms..	1	no	2	no	2	2	no	2		5	5	1	0	3	5	0	0	0	0	0	3	0	0	0	0	2	5	0	0	0	3	5	3	5	1	5
49	Man	2	Married	1	Undergraduate	5	Average	2	no	2	yes	1	1. I spent it at home without any symptoms..	1	no	2	no	2	2	no	1	2	2	2	2	1	2	2	2	1	1	1	2	1	2	2	1	1	1	1	3	1	1	4	5	4	5	4	4
31	Man	2	Married	1	Postgraduate	6	Average	2	no	2	yes	1	3. Average spent severely at home with symptoms.	3	yes	1	no	2	2	no	1	1	3	3	4	4	4	3	3	3	3	4	3	4	2	4	4	3	3	1	4	4	2	3	4	5	3	4	4
35	Man	2	Married	1	Undergraduate	5	Average	2	no	2	no	2	3. Average spent severely at home with symptoms.	3	no	2	no	2	1	yes	1	2	0	0	1	0	5	5	0	0	0	5	3	5	2	0	3	3	5	5	5	3	3	1	5	1	1	1	5
45	Man	2	Married	1	Undergraduate	5	Average	2	yes	1	yes	1	2. I stayed at home with mild symptoms..	2	no	2	no	2	2	no	1	1	4	4	5	4	5	5	5	5	5	4	4	4	4	4	5	5	4	5	5	4	4	3	4	2	2	4	4
29	Man	2	Single	2	Undergraduate	5	Average	2	no	2	no	2	3. Average spent severely at home with symptoms.	3	no	2	no	2	2	no	2		3	1	3	3	3	3	1	1	1	2	0	4	0	0	3	2	0	3	2	0	0	3	1	5	5	3	3
28	Man	2	Single	2	Undergraduate	5	below average	1	yes	1	yes	1	1. I spent it at home without any symptoms..	1	no	2	no	2	2	no	2		0	0	1	0	0	0	0	0	0	0	0	0	0	0	0	0	0	0	0	0	0	1	5	5	5	5	5
27	Man	2	Married	1	Undergraduate	5	Average	2	no	2	yes	1	2. I stayed at home with mild symptoms..	2	no	2	no	2	2	no	2		0	1	1	0	0	1	1	0	1	3	0	3	1	0	0	0	0	2	5	1	0	3	4	2	1	3	5
30	Man	2	Married	1	Undergraduate	5	Average	2	no	2	no	2	3. Average spent severely at home with symptoms.	3	yes	1	no	2	2	no	1	2	0	0	1	0	0	0	0	0	0	0	0	0	0	0	0	0	0	0	0	0	0	1	5	1	2	5	5
25	Man	2	Single	2	Undergraduate	5	Average	2	no	2	yes	1	4. I spent at home with severe symptoms with support from the hospital.	4	yes	1	no	2	2	no	2		5	5	5	5	2	3	2	2	2	5	5	3	3	3	3	3	3	4	5	3	4	3	3	3	3	4	4
27	Man	2	Married	1	Undergraduate	5	Average	2	no	2	no	2	1. I spent it at home without any symptoms..	1	yes	1	no	2	2	no	1	1	3	2	2	4	5	0	0	2	4	5	5	5	1	0	3	2	5	5	5	2	5	2	4	5	2	2	5
26	Man	2	Married	1	Undergraduate	5	Average	2	no	2	no	2	2. I stayed at home with mild symptoms..	2	no	2	no	2	2	no	2		4	4	5	4	5	5	2	4	3	4	4	4	3	4	4	3	4	4	4	3	3	3	3	3	4	3	4
51	Man	2	Married	1	Undergraduate	5	Average	2	no	2	yes	1	3. Average spent severely at home with symptoms.	3	no	2	no	2	2	no	1	1	5	5	5	4	4	1	1	3	3	2	2	2	3	3	4	3	4	2	5	1	1	5	3	1	3	2	5
29	woman	1	Single	2	Undergraduate	5	Average	2	no	2	yes	1	2. I stayed at home with mild symptoms..	2	no	2	no	2	1	yes	2		3	3	2	3	4	4	4	4	4	5	3	4	2	1	3	2	3	3	5	4	5	3	5	1	3	3	5
29	Man	2	Married	1	Undergraduate	5	below average	1	no	2	no	2	3. Average spent severely at home with symptoms.	3	yes	1	no	2	2	no	1	1	5	3	1	0	5	0	2	0	0	5	1	5	0	0	0	0	0	1	5	0	2	3	1	1	5	5	5
28	Man	2	Married	1	Undergraduate	5	Average	2	no	2	no	2	1. I spent it at home without any symptoms..	1	no	2	no	2	2	no	2		1	2	3	3	4	0	1	1	1	4	4	3	1	0	2	4	4	3	3	1	1	1	5	2	1	2	5
34	woman	1	Married	1	Undergraduate	5	Average	2	no	2	yes	1	3. Average spent severely at home with symptoms.	3	no	2	no	2	2	no	2		5	5	4	5	4	4	4	4	5	5	4	5	4	4	3	4	4	3	3	4	3	1	1	3	4	4	5
29	woman	1	Married	1	Postgraduate	6	Above average	3	no	2	yes	1	4. I spent at home with severe symptoms with support from the hospital.	4	yes	1	no	2	2	no	2		3	3	5	2	3	3	3	1	3	4	3	5	4	2	3	3	4	3	4	2	2	1	5	1	2	5	5
41	woman	1	Married	1	Undergraduate	5	Average	2	no	2	yes	1	4. I spent at home with severe symptoms with support from the hospital.	4	yes	1	no	2	2	no	1	2	2	2	2	2	2	2	2	2	2	2	2	2	2	2	2	2	2	2	2	2	2	1	1	1	1	1	5
31	Man	2	Married	1	Undergraduate	5	Average	2	no	2	yes	1	3. Average spent severely at home with symptoms.	3	yes	1	no	2	2	no	1	1	0	0	1	0	0	2	0	0	0	0	0	0	0	0	0	0	0	0	0	0	2	1	5	1	4	5	2
40	woman	1	Single	2	High school	4	Average	2	no	2	yes	1	3. Average spent severely at home with symptoms.	3	no	2	no	2	2	no	1	1	1	2	2	3	4	1	4	0	2	2	3	3	3	2	2	1	2	4	3	1	1	5	4	4	3	2	3
27	woman	1	Single	2	Undergraduate	5	Average	2	no	2	yes	1	2. I stayed at home with mild symptoms..	2	yes	1	no	2	2	no	2		3	3	1	0	5	5	4	3	2	4	4	4	5	0	5	5	2	5	5	1	2	3	4	3	3	5	4
41	woman	1	Single	2	High school	4	Average	2	no	2	yes	1	3. Average spent severely at home with symptoms.	3	yes	1	no	2	2	no	1	2	2	2	3	5	5	2	2	1	4	5	3	3	2	3	5	5	5	5	5	3	5	3	4	4	1	3	4
41	Man	2	Single	2	Undergraduate	5	Above average	3	no	2	yes	1	3. Average spent severely at home with symptoms.	3	no	2	no	2	2	no	2		3	3	5	4	5	5	5	5	5	5	4	5	5	4	5	5	5	5	5	5	5	1	5	5	4	3	3
51	woman	1	Single	2	Undergraduate	5	Average	2	no	2	yes	1	3. Average spent severely at home with symptoms.	3	yes	1	yes	1	2	no	1	2	5	4	5	5	4	0	5	0	0	0	4	3	3	2	2	3	2	2	5	3	2	1	5	3	5	5	2
25	Man	2	Single	2	Undergraduate	5	Average	2	no	2	yes	1	4. I spent at home with severe symptoms with support from the hospital.	4	yes	1	no	2	2	no	2		5	5	5	5	2	3	2	2	2	5	5	3	3	3	3	3	3	4	5	3	4	3	3	3	3	4	4
29	Man	2	Married	1	Undergraduate	5	Average	2	no	2	no	2	2. I stayed at home with mild symptoms..	2	yes	1	no	2	2	no	2		2	5	5	5	3	5	3	4	5	5	5	5	5	2	5	5	5	3	4	4	4	5	5	5	1	1	5
25	woman	1	Single	2	Undergraduate	5	Average	2	no	2	yes	1	3. Average spent severely at home with symptoms.	3	yes	1	no	2	2	no	2		4	5	4	4	3	4	3	2	1	5	4	3	3	1	4	3	3	3	4	5	4	1	3	4	5	5	2
37	Man	2	Married	1	Undergraduate	5	Average	2	no	2	yes	1	3. Average spent severely at home with symptoms.	3	no	2	no	2	2	no	1	1	5	5	5	5	5	5	5	5	5	5	5	5	5	5	5	5	3	5	3	4	5	5	5	5	5	5	5
32	Man	2	Single	2	Undergraduate	5	Average	2	no	2	yes	1	2. I stayed at home with mild symptoms..	2	no	2	no	2	2	no	2		3	3	4	3	4	4	3	3	3	4	3	3	3	3	3	3	3	4	3	3	3	3	4	4	3	4	4
29	Man	2	Single	2	Undergraduate	5	below average	1	no	2	no	2	2. I stayed at home with mild symptoms..	2	no	2	no	2	2	no	2		1	2	2	2	2	2	3	0	1	3	3	3	0	2	4	3	4	4	3	3	3	1	5	1	5	3	2
37	Man	2	Married	1	Undergraduate	5	Average	2	no	2	yes	1	3. Average spent severely at home with symptoms.	3	no	2	no	2	2	no	1	2	4	3	4	4	5	3	3	3	3	3	3	3	3	4	3	3	4	4	4	3	3	2	3	4	3	5	3
33	Man	2	Married	1	Undergraduate	5	Average	2	no	2	no	2	3. Average spent severely at home with symptoms.	3	no	2	no	2	2	no	1	1	3	4	4	4	4	4	4	3	2	4	3	4	1	2	4	4	4	4	4	4	3	3	4	4	1	4	4
36	woman	1	Married	1	Undergraduate	5	Average	2	no	2	no	2	3. Average spent severely at home with symptoms.	3	yes	1	no	2	2	no	1	1	4	3	3	2	4	2	2	2	3	3	1	3	2	1	4	4	3	1	2	2	4	2	3	1	2	4	4
45	woman	1	Married	1	Undergraduate	5	Above average	3	no	2	yes	1	2. I stayed at home with mild symptoms..	2	no	2	yes	1	2	no	1	1	5	5	3	5	5	5	3	3	3	5	5	5	5	3	3	3	4	4	5	5	3	1	1	1	5	1	5
25	woman	1	Single	2	Undergraduate	5	below average	1	no	2	yes	1	5. I was hospitalized with severe symptoms.	5	yes	1	no	2	2	no	2		3	3	5	2	4	1	4	2	1	3	4	4	2	2	1	1	4	1	2	2	1	1	4	5	1	5	1
27	woman	1	Married	1	Undergraduate	5	Average	2	no	2	yes	1	2. I stayed at home with mild symptoms..	2	no	2	no	2	2	no	2		3	2	2	1	1	0	2	1	1	1	1	1	1	1	1	1	1	1	1	1	1	4	4	2	5	3	4
28	Man	2	Married	1	Undergraduate	5	below average	1	no	2	yes	1	3. Average spent severely at home with symptoms.	3	yes	1	no	2	2	no	2		5	5	4	4	5	2	4	4	4	4	3	3	4	3	3	3	3	3	3	3	3	1	3	3	3	3	3
54	woman	1	Married	1	High school	4	Average	2	no	2	yes	1	4. I spent at home with severe symptoms with support from the hospital.	4	yes	1	no	2	2	no	1	3	4	4	5	4	4	0	4	1	4	4	0	1	2	2	2	1	1	4	2	1	2	4	2	2	5	2	2
28	woman	1	Married	1	High school	4	Average	2	no	2	yes	1	3. Average spent severely at home with symptoms.	3	no	2	no	2	2	no	1	1	3	4	2	5	5	1	4	3	5	5	5	4	4	2	3	5	5	5	5	2	2	3	5	3	3	5	3
34	Man	2	Married	1	Undergraduate	5	Average	2	no	2	yes	1	1. I spent it at home without any symptoms..	1	no	2	no	2	2	no	1	1	3	3	3	2	4	3	1	1	2	3	2	3	3	2	3	4	3	3	3	3	3	3	4	1	3	3	3
42	Man	2	Married	1	Postgraduate	6	Average	2	no	2	no	2	3. Average spent severely at home with symptoms.	3	yes	1	no	2	2	no	1	2	3	4	4	4	4	4	4	4	4	4	4	3	3	3	4	4	4	4	3	3	3	2	3	5	3	3	3
37	Man	2	Married	1	Undergraduate	5	below average	1	no	2	yes	1	2. I stayed at home with mild symptoms..	2	no	2	no	2	2	no	1		0	1	3	3	4	1	2	3	1	2	2	1	2	0	5	2	3	0	2	2	2	2	5	3	3	3	3
46	Man	2	Married	1	Undergraduate	5	Average	2	no	2	yes	1	5. I was hospitalized with severe symptoms.	5	no	2	no	2	2	no	1	2	5	5	3	5	2	4	3	4	4	5	5	4	4	2	5	4	5	5	5	5	2	1	5	1	1	5	5
45	woman	1	Married	1	Undergraduate	5	Average	2	no	2	yes	1	4. I spent at home with severe symptoms with support from the hospital.	4	no	2	no	2	2	no	1	1	4	5	5	5	5	5	5	4	4	5	5	4	5	5	5	4	5	5	5	4	5	1	5	1	1	5	5
36	Man	2	Married	1	Undergraduate	5	Average	2	no	2	yes	1	3. Average spent severely at home with symptoms.	3	no	2	no	2	2	no	1	2	5	3	3	3	5	5	3	3	3	3	3	3	3	3	3	3	3	3	3	5	5	2	4	2	1	3	3
28	Man	2	Single	2	Undergraduate	5	Average	2	no	2	no	2	3. Average spent severely at home with symptoms.	3	yes	1	no	2	2	no	2		2	3	5	3	3	1	2	2	3	3	3	3	2	1	3	2	3	3	4	3	2	1	5	1	3	5	5
35	Man	2	Married	1	Undergraduate	5	below average	1	no	2	no	2	3. Average spent severely at home with symptoms.	3	yes	1	no	2	2	no	1	2	3	2	1	4	5	4	3	5	4	5	5	4	3	0	4	4	4	3	0	2	3	2	4	4	5	5	5
38	Man	2	Single	2	Undergraduate	5	Average	2	no	2	yes	1	2. I stayed at home with mild symptoms..	2	yes	1	no	2	2	no	2		2	3	3	3	3	2	3	2	2	3	3	3	2	2	2	3	2	5	3	2	2	5	5	1	5	5	5
40	Man	2	Married	1	Undergraduate	5	Average	2	no	2	yes	1	3. Average spent severely at home with symptoms.	3	yes	1	yes	1	2	no	1	2	1	2	1	1	1	2	0	0	0	1	1	1	0	0	0	0	1	0	0	0	0	3	4	3	4	1	2
30	Man	2	Married	1	Undergraduate	5	Average	2	no	2	yes	1	3. Average spent severely at home with symptoms.	3	yes	1	no	2	2	no	1	1	3	1	1	0	2	1	0	0	0	2	0	0	0	0	0	0	0	0	0	0	0	1	3	5	5	1	5
46	Man	2	Married	1	Undergraduate	5	Average	2	no	2	yes	1	3. Average spent severely at home with symptoms.	3	no	2	no	2	2	no	1	1	3	4	4	4	4	4	4	4	4	3	4	4	4	4	4	4	4	4	4	4	4	2	4	4	1	3	4
28	Man	2	Married	1	Undergraduate	5	below average	1	no	2	no	2	3. Average spent severely at home with symptoms.	3	yes	1	no	2	2	no	1	1	1	1	1	0	0	0	0	1	1	3	1	4	2	0	0	0	1	2	1	0	0	2	4	3	4	4	4
39	Man	2	Single	2	Undergraduate	5	Average	2	no	2	yes	1	5. Ağır belirtilerle hastanede yatarak tedavi gördüm.	5	no	2	no	2	2	no	2		5	5	5	5	5	3	5	3	5	5	5	3	5	2	3	4	5	5	5	5	4	3	3	1	1	2	5
35	Man	2	Married	1	Undergraduate	5	below average	1	no	2	yes	1	4. I spent at home with severe symptoms with support from the hospital.	4	yes	1	no	2	2	no	1	1	2	3	2	2	4	3	3	3	2	2	2	3	3	2	4	4	3	4	3	2	2	2	4	2	2	4	4
39	woman	1	Married	1	Undergraduate	5	Average	2	no	2	yes	1	4. I spent at home with severe symptoms with support from the hospital.	4	no	2	no	2	2	no	1	1	4	4	3	2	4	4	3	2	2	4	4	3	4	2	2	2	2	4	2	2	2	2	5	4	5	4	3
49	Man	2	Married	1	High school	4	Average	2	no	2	no	2	2. I stayed at home with mild symptoms..	2	no	2	no	2	2	no	1	1	1	1	1	5	2	0	0	0	5	5	0	5	0	0	5	5	5	5	5	0	5	1	4	4	1	5	5
31	woman	1	Married	1	Undergraduate	5	Average	2	no	2	yes	1	3. Average spent severely at home with symptoms.	3	no	2	no	2	1	yes	1	1	5	5	5	4	2	1	5	1	1	5	4	4	3	3	4	4	4	4	5	2	1	1	3	3	4	1	3
36	woman	1	Married	1	Undergraduate	5	Average	2	no	2	yes	1	3. Average spent severely at home with symptoms.	3	no	2	no	2	2	no	1	1	4	4	1	0	4	4	4	4	4	5	5	5	5	5	5	5	5	5	5	4	5	1	5	3	5	5	3
31	woman	1	Married	1	Undergraduate	5	Average	2	no	2	yes	1	3. Average spent severely at home with symptoms.	3	no	2	no	2	2	no	1	2	0	0	2	0	0	0	0	0	0	5	3	2	0	0	2	2	2	2	3	2	0	2	5	3	1	2	3
27	woman	1	Single	2	Undergraduate	5	Average	2	no	2	yes	1	3. Average spent severely at home with symptoms.	3	yes	1	no	2	2	no	2		5	4	5	3	5	3	5	3	3	4	4	5	5	2	4	5	5	5	4	3	4	2	4	1	3	1	5
40	Man	2	Married	1	Undergraduate	5	Average	2	no	2	yes	1	3. Average spent severely at home with symptoms.	3	yes	1	no	2	2	no	1	1	5	5	1	4	5	4	4	2	1	5	2	0	2	1	2	4	2	5	5	2	2	5	4	4	5	1	4
34	woman	1	Married	1	Undergraduate	5	Average	2	no	2	yes	1	3. Average spent severely at home with symptoms.	3	yes	1	no	2	2	no	1	1	3	5	4	3	5	3	0	1	0	5	2	2	2	0	2	0	0	0	5	0	0	1	5	1	5	5	1
28	woman	1	Single	2	Undergraduate	5	Average	2	no	2	yes	1	3. Average spent severely at home with symptoms.	3	no	2	no	2	2	no	2		4	4	2	0	4	3	0	0	3	0	0	0	0	0	0	0	0	0	0	0	0	2	5	2	1	5	4
48	Man	2	Married	1	High school	4	Average	2	no	2	yes	1	3. Average spent severely at home with symptoms.	3	no	2	no	2	2	no	1	3	2	2	2	1	2	2	1	1	1	2	2	3	2	1	2	3	3	5	3	2	1	5	4	3	1	3	4
34	woman	1	Married	1	Undergraduate	5	Average	2	no	2	no	2	3. Average spent severely at home with symptoms.	3	no	2	no	2	2	no	1	2	3	5	5	4	5	2	5	1	5	5	5	5	5	5	3	5	5	5	5	2	1	5	4	5	5	4	4
41	Man	2	Married	1	Postgraduate	6	Above average	3	no	2	yes	1	3. Average spent severely at home with symptoms.	3	yes	1	no	2	2	no	1	3	3	5	1	2	3	5	2	2	1	3	2	2	3	1	1	2	1	3	5	3	1	5	5	4	5	1	3
50	woman	1	Married	1	Undergraduate	5	Average	2	no	2	yes	1	4. I spent at home with severe symptoms with support from the hospital.	4	yes	1	no	2	2	no	1	2	3	3	3	3	3	3	5	3	3	3	3	3	3	3	3	3	3	3	3	3	3	3	5	4	4	5	5
27	woman	1	Married	1	Undergraduate	5	Average	2	no	2	yes	1	3. Average spent severely at home with symptoms.	3	yes	1	no	2	2	no	2		3	5	4	2	5	1	4	2	1	4	2	4	5	2	3	3	2	3	4	3	1	3	3	1	2	3	5
20	woman	1	Single	2	Undergraduate	5	Average	2	no	2	no	2	3. Average spent severely at home with symptoms.	3	no	2	no	2	2	no	2		3	1	1	2	2	0	1	1	1	4	1	2	3	0	2	0	1	3	5	1	2	2	4	3	4	3	3
36	Man	2	Married	1	Postgraduate	6	Average	2	no	2	yes	1	2. I stayed at home with mild symptoms..	2	no	2	no	2	2	no	1	1	4	4	5	5	4	3	2	2	4	5	5	3	3	2	1	1	3	4	4	1	3	2	4	4	3	4	5
52	Man	2	Married	1	Undergraduate	5	Above average	3	no	2	yes	1	2. I stayed at home with mild symptoms..	2	no	2	no	2	2	no	1	3	0	2	2	3	3	1	2	2	2	2	2	3	2	1	2	2	2	3	2	2	2	1	5	3	3	4	4
50	woman	1	Single	2	Primary school	2	Average	2	no	2	no	2	3. Average spent severely at home with symptoms.	3	no	2	no	2	2	no	2		0	3	1	5	1	4	0	0	0	5	0	1	3	0	5	3	3	2	5	4	3	1	5	1	3	5	1
42	Man	2	Married	1	Postgraduate	6	Above average	3	no	2	no	2	3. Average spent severely at home with symptoms.	3	no	2	no	2	2	no	1	2	2	3	1	1	1	1	1	2	1	2	2	2	1	0	2	2	1	0	1	1	1	1	5	2	2	3	3
44	woman	1	Single	2	Primary school	2	Average	2	no	2	yes	1	3. Average spent severely at home with symptoms.	3	no	2	no	2	2	no	1	2	1	5	5	5	3	3	2	2	2	3	3	3	3	0	2	2	2	5	5	1	2	1	5	1	1	5	5
38	Man	2	Married	1	Postgraduate	6	Above average	3	no	2	yes	1	5. I was hospitalized with severe symptoms.	5	no	2	no	2	2	no	1		4	5	1	3	4	4	1	4	3	5	4	2	4	0	5	4	3	4	5	4	3	4	4	3	5	3	2
35	woman	1	Married	1	Undergraduate	5	Average	2	no	2	yes	1	3. Average spent severely at home with symptoms.	3	yes	1	no	2	2	no	1	1	3	3	2	3	4	4	3	4	4	3	3	3	3	3	3	3	3	4	4	3	3	3	3	1	3	3	2
30	Man	2	Single	2	Postgraduate	6	Average	2	no	2	yes	1	5. I was hospitalized with severe symptoms.	5	no	2	no	2	2	no	2		5	5	3	4	5	5	5	4	4	5	5	3	4	3	5	5	5	5	5	4	3	1	5	1	1	1	5
36	woman	1	Married	1	Undergraduate	5	Average	2	no	2	yes	1	3. Average spent severely at home with symptoms.	3	no	2	no	2	2	no	1	2	4	4	3	4	5	3	2	4	3	3	1	3	3	0	1	3	2	5	3	0	3	2	3	1	2	4	3
37	woman	1	Married	1	Undergraduate	5	Average	2	no	2	no	2	2. I stayed at home with mild symptoms..	2	no	2	no	2	2	no	1	2	3	4	4	4	4	3	3	3	3	4	4	4	3	3	2	3	4	4	4	1	3	2	4	2	3	2	5
28	woman	1	Married	1	Undergraduate	5	Average	2	no	2	yes	1	3. Average spent severely at home with symptoms.	3	yes	1	no	2	2	no	1	1	5	5	4	3	5	4	5	3	3	5	4	4	3	3	3	3	3	5	5	3	4	4	5	4	3	5	4
33	woman	1	Married	1	Undergraduate	5	Average	2	no	2	yes	1	4. I spent at home with severe symptoms with support from the hospital.	4	no	2	no	2	2	no	2		5	5	1	1	1	1	1	1	3	2	1	1	1	1	1	4	3	4	4	1	3	5	5	1	5	1	5
40	woman	1	Married	1	Undergraduate	5	Average	2	no	2	yes	1	3. Average spent severely at home with symptoms.	3	no	2	no	2	2	no	1	2	5	5	2	0	5	1	5	0	5	5	5	5	5	5	0	1	1	5	5	0	1	2	5	3	4	1	1
48	Man	2	Married	1	Postgraduate	6	Average	2	no	2	yes	1	3. Average spent severely at home with symptoms.	3	yes	1	no	2	2	no	1	3	5	5	5	5	5	5	5	5	5	5	5	5	4	3	5	4	5	5	4	5	4	5	5	1	1	1	5
45	Man	2	Married	1	Postgraduate	6	Average	2	no	2	yes	1	5. Ağır belirtilerle hastanede yatarak tedavi gördüm.	5	no	2	no	2	2	no	1	4	3	3	3	3	3	2	3	3	3	4	3	3	3	3	3	2	3	4	4	3	4	4	4	3	3	4	4
32	woman	1	Single	2	Undergraduate	5	Average	2	no	2	yes	1	3. Average spent severely at home with symptoms.	3	yes	1	no	2	2	no	2		4	1	1	3	3	2	4	1	0	5	3	4	3	3	3	4	5	4	3	2	1	1	2	3	5	1	2
35	Man	2	Married	1	Undergraduate	5	Average	2	no	2	no	2	3. Average spent severely at home with symptoms.	3	yes	1	no	2	2	no	1	1	2	2	4	1	0	2	2	3	2	3	4	2	2	1	1	2	1	0	1	1	2	1	2	1	3	2	2
55	Man	2	Married	1	Undergraduate	5	Average	2	no	2	yes	1	2. I stayed at home with mild symptoms..	2	no	2	no	2	2	no	1	2	2	4	2	3	5	4	4	3	4	5	4	5	4	3	4	5	5	4	4	2	3	3	5	3	4	1	2
26	woman	1	Single	2	Undergraduate	5	Average	2	no	2	yes	1	2. I stayed at home with mild symptoms..	2	yes	1	no	2	2	no	2		3	3	2	3	3	4	1	2	1	3	3	2	2	0	4	3	2	3	3	1	1	2	5	1	5	4	3
29	woman	1	Married	1	Undergraduate	5	Average	2	no	2	yes	1	4. I spent at home with severe symptoms with support from the hospital.	4	no	2	no	2	2	no	1	2	2	1	2	1	3	3	1	1	1	0	0	2	1	0	0	0	0	2	0	0	3	5	4	2	3	2	4
25	woman	1	Single	2	Undergraduate	5	Average	2	no	2	no	2	4. I spent at home with severe symptoms with support from the hospital.	4	no	2	no	2	2	no	2		1	1	1	2	1	0	0	0	0	0	0	0	0	0	2	2	0	0	0	0	0	1	5	1	3	2	4
48	woman	1	Married	1	Undergraduate	5	Average	2	no	2	yes	1	3. Average spent severely at home with symptoms.	3	no	2	no	2	2	no	1	2	5	5	4	2	5	2	3	3	3	3	3	3	3	0	3	3	3	3	3	3	3	1	3	3	1	1	3
35	woman	1	Married	1	Undergraduate	5	Average	2	no	2	yes	1	3. Average spent severely at home with symptoms.	3	yes	1	no	2	2	no	1	3	3	3	3	2	5	3	4	2	3	4	5	4	4	3	5	4	3	5	4	3	4	2	4	1	5	5	5
40	Man	2	Married	1	Undergraduate	5	Average	2	no	2	yes	1	2. I stayed at home with mild symptoms..	2	yes	1	no	2	2	no	1	1	1	1	1	1	2	4	1	1	1	3	1	1	1	1	2	1	1	2	3	1	1	2	4	1	3	4	2
30	woman	1	Married	1	Undergraduate	5	Average	2	no	2	yes	1	3. Average spent severely at home with symptoms.	3	yes	1	no	2	2	no	1	2	5	5	5	0	5	0	0	0	0	0	0	0	0	0	0	0	1	0	0	0	0	1	1	5	5	5	5
39	woman	1	Married	1	Undergraduate	5	Above average	3	no	2	yes	1	3. Average spent severely at home with symptoms.	3	no	2	no	2	2	no	1	2	4	5	3	3	4	5	4	2	5	5	4	4	3	4	5	4	5	3	5	5	5	1	5	1	1	5	5
31	woman	1	Married	1	Undergraduate	5	Average	2	no	2	no	2	3. Average spent severely at home with symptoms.	3	yes	1	no	2	2	no	1	4	1	2	4	4	4	2	0	1	1	4	2	2	2	2	2	2	4	4	3	1	1	1	5	1	1	4	5
39	woman	1	Married	1	Undergraduate	5	Average	2	no	2	yes	1	3. Average spent severely at home with symptoms.	3	yes	1	no	2	2	no	1	2	5	5	4	4	5	3	5	3	5	5	5	5	3	3	5	5	5	5	5	2	2	3	5	1	5	2	5
43	woman	1	Married	1	Undergraduate	5	Average	2	no	2	no	2	2. I stayed at home with mild symptoms..	2	yes	1	no	2	2	no	1	3	5	5	4	5	5	5	5	5	5	5	5	5	5	5	5	5	5	5	5	5	5	1	5	1	1	5	5
55	Man	2	Married	1	Postgraduate	6	Average	2	no	2	yes	1	3. Average spent severely at home with symptoms.	3	no	2	no	2	2	no	1	3	3	3	2	3	1	2	3	2	1	1	1	1	1	0	0	0	0	0	0	0	0	1	5	3	5	5	1
40	Man	2	Married	1	Postgraduate	6	Average	2	no	2	yes	1	3. Average spent severely at home with symptoms.	3	no	2	no	2	2	no	1	3	3	3	2	3	3	5	3	2	4	4	3	4	3	2	4	4	3	3	3	4	4	2	4	5	3	4	4
35	woman	1	Married	1	Undergraduate	5	Average	2	no	2	no	2	3. Average spent severely at home with symptoms.	3	yes	1	no	2	2	no	1	2	4	4	4	3	4	3	3	3	2	4	4	3	3	1	3	2	4	4	4	2	2	3	4	5	3	1	5
34	woman	1	Married	1	Undergraduate	5	Average	2	no	2	no	2	2. I stayed at home with mild symptoms..	2	yes	1	no	2	2	no	1	2	5	1	2	1	3	1	1	2	2	2	2	3	2	3	3	4	5	4	5	1	1	2	5	3	2	4	2
40	woman	1	Married	1	Undergraduate	5	Average	2	no	2	yes	1	3. Average spent severely at home with symptoms.	3	yes	1	no	2	2	no	1	1	3	3	1	2	1	0	2	1	2	5	2	5	4	0	4	2	4	3	5	3	4	1	5	1	3	5	5
38	woman	1	Married	1	Undergraduate	5	below average	1	no	2	yes	1	1. I spent it at home without any symptoms..	1	no	2	no	2	2	no	1	3	0	0	1	5	0	3	0	1	0	5	5	5	3	0	0	1	0	2	5	3	2	1	5	3	3	1	3
22	woman	1	Single	2	Undergraduate	5	Average	2	no	2	no	2	3. Average spent severely at home with symptoms.	3	yes	1	no	2	2	no	2		3	3	2	3	1	2	1	2	2	4	3	3	2	1	4	3	1	1	2	2	3	1	4	1	1	5	1
24	woman	1	Single	2	Undergraduate	5	Average	2	no	2	yes	1	3. Average spent severely at home with symptoms.	3	yes	1	no	2	2	no	2		5	4	3	3	4	3	5	4	5	5	4	5	4	2	4	3	4	4	5	4	5	1	5	2	5	5	4
30	woman	1	Single	2	Undergraduate	5	Average	2	no	2	yes	1	1. I spent it at home without any symptoms..	1	no	2	no	2	2	no	2		3	3	4	3	4	2	3	3	4	4	3	4	3	2	3	2	3	3	4	3	4	3	5	1	4	1	3
33	woman	1	Single	2	Undergraduate	5	Average	2	no	2	yes	1	2. I stayed at home with mild symptoms..	2	yes	1	no	2	2	no	2		4	5	2	4	5	0	5	0	3	5	2	4	2	4	3	1	1	5	5	4	1	1	4	4	5	5	2
28	Man	2	Single	2	Undergraduate	5	below average	1	no	2	yes	1	3. Average spent severely at home with symptoms.	3	no	2	no	2	2	no	2		3	4	4	2	4	2	2	1	4	2	4	4	2	1	4	3	4	4	4	3	4	2	4	4	4	4	3
36	Man	2	Married	1	Undergraduate	5	Average	2	no	2	yes	1	2. I stayed at home with mild symptoms..	2	yes	1	no	2	2	no	1	2	0	0	1	0	0	0	0	0	0	0	0	0	0	0	0	0	0	0	0	0	0	1	5	1	4	5	5
45	Man	2	Married	1	Undergraduate	5	Average	2	no	2	yes	1	3. Average spent severely at home with symptoms.	3	no	2	no	2	2	no	1	1	4	5	4	4	0	5	3	4	5	5	5	5	4	3	5	3	4	0	4	3	4	2	5	3	5	1	1
36	Man	2	Married	1	Undergraduate	5	Average	2	no	2	yes	1	3. Average spent severely at home with symptoms.	3	yes	1	no	2	2	no	1	2	3	5	1	5	4	4	3	3	1	2	4	3	1	5	2	2	1	4	3	1	1	1	5	4	5	4	3
38	Man	2	Married	1	Undergraduate	5	Average	2	no	2	no	2	3. Average spent severely at home with symptoms.	3	yes	1	no	2	2	no	1	2	5	5	4	5	2	0	2	1	1	3	2	2	1	0	3	4	3	0	3	0	0	5	5	5	5	5	4
29	woman	1	Single	2	Postgraduate	6	Average	2	no	2	yes	1	2. I stayed at home with mild symptoms..	2	no	2	yes	1	2	no	2		1	1	1	4	0	4	0	3	0	4	1	3	0	1	1	2	1	1	4	3	4	1	3	1	1	5	5
42	woman	1	Married	1	Undergraduate	5	Average	2	no	2	yes	1	3. Average spent severely at home with symptoms.	3	yes	1	no	2	2	no	1	2	4	4	2	4	5	5	3	3	1	4	3	3	2	2	4	3	3	5	5	4	4	4	4	2	3	3	3
27	woman	1	Single	2	Undergraduate	5	Average	2	no	2	yes	1	3. Average spent severely at home with symptoms.	3	no	2	no	2	2	no	2		0	0	1	0	1	0	0	0	0	4	0	2	0	0	5	4	2	3	4	2	3	3	4	1	1	3	4
29	Man	2	Single	2	Undergraduate	5	Average	2	no	2	yes	1	2. I stayed at home with mild symptoms..	2	no	2	no	2	2	no	2		2	4	3	4	5	3	3	3	4	4	4	4	3	3	3	3	4	4	4	4	2	2	5	1	3	4	4
39	Man	2	Single	2	Undergraduate	5	Average	2	no	2	yes	1	2. I stayed at home with mild symptoms..	2	yes	1	no	2	2	no	1	2	5	5	5	0	5	0	5	0	0	5	5	5	5	5	0	5	5	4	4	5	0	5	3	5	1	4	5
35	woman	1	Married	1	Undergraduate	5	Average	2	no	2	yes	1	2. I stayed at home with mild symptoms..	2	yes	1	no	2	2	no	1	1	1	2	4	4	3	4	3	4	4	4	3	3	3	3	4	3	2	3	3	3	3	4	4	5	2	4	3
23	woman	1	Single	2	Undergraduate	5	Average	2	no	2	yes	1	2. I stayed at home with mild symptoms..	2	no	2	yes	1	1	yes	2		5	4	5	3	3	2	5	2	5	5	5	5	5	5	3	3	4	4	5	2	2	2	5	5	1	5	5
20	woman	1	Single	2	Undergraduate	5	Average	2	no	2	yes	1	3. Average spent severely at home with symptoms.	3	yes	1	no	2	2	no	2		2	4	2	3	5	4	3	1	1	4	3	0	3	2	3	3	2	4	3	1	3	3	5	2	4	4	4
20	woman	1	Single	2	Undergraduate	5	Average	2	no	2	yes	1	3. Average spent severely at home with symptoms.	3	no	2	no	2	2	no	2		2	1	2	3	1	1	1	2	2	1	1	1	3	2	0	1	1	1	1	1	3	4	2	5	5	1	3
28	woman	1	Single	2	Postgraduate	6	Average	2	no	2	no	2	1. I spent it at home without any symptoms..	1	no	2	no	2	2	no	2		3	3	4	0	4	3	2	2	2	4	4	5	5	0	4	3	3	5	5	4	5	3	4	2	5	4	3
30	woman	1	Married	1	Undergraduate	5	Average	2	no	2	yes	1	3. Average spent severely at home with symptoms.	3	no	2	no	2	2	no	1	2	5	5	1	0	0	0	3	0	5	3	0	3	3	0	3	3	3	3	3	3	5	4	4	3	4	5	5
33	woman	1	Single	2	Undergraduate	5	Average	2	no	2	yes	1	3. Average spent severely at home with symptoms.	3	no	2	no	2	2	no	2		4	4	1	4	5	2	4	2	5	5	5	4	4	4	4	2	4	4	4	4	2	3	1	1	5	5	1
48	Man	2	Married	1	Undergraduate	5	Average	2	no	2	yes	1	2. I stayed at home with mild symptoms..	2	no	2	no	2	2	no	1	2	1	0	1	0	0	3	0	1	0	0	0	0	1	0	0	2	1	0	0	1	0	4	4	1	5	4	1
33	woman	1	Married	1	Undergraduate	5	Average	2	no	2	no	2	3. Average spent severely at home with symptoms.	3	no	2	no	2	2	no	1	1	5	5	4	4	5	4	5	3	3	3	3	3	5	2	3	3	4	5	4	3	4	3	4	5	3	4	5
35	woman	1	Married	1	Undergraduate	5	Average	2	no	2	yes	1	3. Average spent severely at home with symptoms.	3	yes	1	no	2	2	no	1	1	3	4	2	3	3	2	2	2	2	3	3	3	3	2	2	3	2	2	3	2	3	3	3	3	3	3	4
33	woman	1	Single	2	High school	4	Average	2	no	2	yes	1	3. Average spent severely at home with symptoms.	3	yes	1	no	2	2	no	2		5	5	3	3	5	3	5	3	3	5	5	5	3	3	3	3	5	5	5	5	3	1	5	5	5	5	5
32	woman	1	Married	1	Undergraduate	5	Average	2	no	2	yes	1	3. Average spent severely at home with symptoms.	3	no	2	no	2	2	no	1	2	5	5	1	1	5	5	4	4	5	4	5	5	5	5	5	5	5	5	5	3	5	2	1	2	5	5	5
30	Man	2	Married	1	High school	4	Average	2	no	2	yes	1	3. Average spent severely at home with symptoms.	3	yes	1	no	2	2	Hayir	1	2	3	4	3	3	5	5	5	3	2	3	4	3	5	5	4	5	3	5	5	4	5	1	3	5	5	5	5
49	Man	2	Married	1	High school	4	below average	1	no	2	no	2	1. I spent it at home without any symptoms..	1	no	2	no	2	2	no	1	2	2	2	3	3	5	4	3	3	3	3	3	3	3	3	4	4	4	5	4	4	4	2	4	3	2	4	4
36	Man	2	Single	2	Undergraduate	5	Average	2	no	2	yes	1	3. Average spent severely at home with symptoms.	3	no	2	no	2	2	no	2		1	3	1	1	4	4	4	4	4	4	3	3	3	1	3	3	2	3	2	2	4	2	3	3	3	3	3
40	Man	2	Married	1	High school	4	Average	2	no	2	yes	1	2. I stayed at home with mild symptoms..	2	no	2	no	2	2	no	1	1	3	3	4	4	4	4	4	4	4	4	4	4	4	3	4	4	3	4	4	3	2	3	4	4	2	4	4
32	Man	2	Married	1	High school	4	Average	2	no	2	yes	1	3. Average spent severely at home with symptoms.	3	yes	1	no	2	2	no	1	1	0	0	1	5	5	5	5	5	5	5	5	5	5	5	5	5	5	5	5	5	5	1	5	1	1	5	5
32	woman	1	Married	1	Secondary school	3	below average	1	no	2	yes	1	3. Average spent severely at home with symptoms.	3	yes	1	yes	1	2	no	1	3	3	1	3	1	5	5	4	2	3	3	5	2	1	2	2	4	5	5	3	3	4	1	1	4	1	5	5
21	Man	2	Single	2	High school	4	Average	2	no	2	no	2	2. I stayed at home with mild symptoms..	2	no	2	no	2	2	no	2	0	0	0	1	1	0	0	0	0	0	0	0	0	0	0	0	0	0	0	0	0	0	1	1	1	5	1	1
30	woman	1	Married	1	Postgraduate	6	Above average	3	yes	1	yes	1	4. I spent at home with severe symptoms with support from the hospital.	4	no	2	no	2	2	no	1	1	4	3	4	4	3	4	3	2	3	4	3	3	3	2	4	3	3	2	4	3	4	2	4	1	3	1	4
34	woman	1	Married	1	Undergraduate	5	Average	2	no	2	yes	1	2. I stayed at home with mild symptoms..	2	yes	1	no	2	2	no	2		3	4	3	3	5	5	3	4	3	3	3	3	3	4	3	3	3	4	4	5	5	3	5	4	5	3	5
46	woman	1	Married	1	Undergraduate	5	Average	2	no	2	yes	1	3. Average spent severely at home with symptoms.	3	yes	1	no	2	2	no	1	2	1	1	3	3	1	4	1	2	1	2	0	2	0	0	0	0	1	1	1	0	0	5	4	5	5	5	1
42	woman	1	Married	1	Undergraduate	5	Average	2	no	2	yes	1	4. I spent at home with severe symptoms with support from the hospital.	4	yes	1	no	2	2	no	1	2	3	5	4	5	5	5	5	4	5	5	4	5	5	0	5	4	0	5	5	0	3	2	5	1	1	5	5
45	Man	2	Married	1	Undergraduate	5	Average	2	no	2	yes	1	5. I was hospitalized with severe symptoms.	5	yes	1	no	2	2	no	1	2	5	5	4	4	5	5	4	5	5	4	5	5	5	4	5	5	5	5	3	4	5	3	4	1	2	4	4
28	woman	1	Married	1	Postgraduate	6	Average	2	no	2	no	2	3. Average spent severely at home with symptoms.	3	yes	1	no	2	2	no	2		4	4	1	1	3	5	3	3	3	5	4	4	1	2	3	3	3	4	5	5	5	2	4	1	2	1	5
28	woman	1	Married	1	Postgraduate	6	Average	2	no	2	no	2	3. Average spent severely at home with symptoms.	3	yes	1	no	2	2	no	2		4	4	1	1	3	5	3	3	3	5	4	4	1	2	3	3	3	4	5	5	5	2	4	1	2	1	5
49	Man	2	Married	1	Undergraduate	5	Average	2	no	2	yes	1	2. I stayed at home with mild symptoms..	2	no	2	no	2	2	no	1	2	2	1	2	4	3	1	1	0	0	3	2	1	2	0	1	1	0	1	0	1	0	2	3	3	4	3	3
38	Man	2	Married	1	Undergraduate	5	Average	2	no	2	yes	1	2. I stayed at home with mild symptoms..	2	yes	1	no	2	2	no	1	2	5	5	5	5	5	0	5	0	2	5	5	0	5	5	5	3	2	5	5	0	1	1	5	1	1	5	5
33	woman	1	Married	1	Undergraduate	5	Average	2	no	2	yes	1	4. I spent at home with severe symptoms with support from the hospital.	4	no	2	no	2	2	no	2		5	5	1	1	1	1	1	1	3	2	1	1	1	1	1	4	3	4	4	1	3	5	5	1	5	1	5
31	Man	2	Married	1	Undergraduate	5	Average	2	no	2	no	2	2. I stayed at home with mild symptoms..	2	yes	1	no	2	2	no	1	1	0	5	1	1	1	3	1	1	1	3	1	1	1	1	3	3	1	1	3	2	0	3	4	3	1	5	5
32	woman	1	Married	1	Undergraduate	5	Average	2	no	2	no	2	3. Average spent severely at home with symptoms.	3	no	2	no	2	2	no	1	1	5	5	5	3	5	1	5	1	5	5	5	5	5	3	3	4	4	5	5	1	5	3	4	3	1	5	5
19	Man	2	Single	2	Undergraduate	5	below average	1	no	2	yes	1	2. I stayed at home with mild symptoms..	2	yes	1	no	2	2	no	2		1	2	3	0	0	0	2	0	0	0	0	4	0	0	0	0	0	0	2	0	0	2	1	1	3	1	4
38	Man	2	Married	1	Undergraduate	5	Average	2	no	2	yes	1	2. I stayed at home with mild symptoms..	2	yes	1	no	2	2	no	1	2	5	5	5	0	4	0	4	2	1	4	3	3	3	2	3	2	3	4	3	2	1	3	3	3	5	4	1
20	woman	1	Single	2	Undergraduate	5	Average	2	no	2	yes	1	3. Average spent severely at home with symptoms.	3	no	2	no	2	2	no	2		0	3	4	3	1	0	0	0	0	5	0	0	5	0	0	5	0	0	5	0	0	1	5	2	1	1	5
28	Man	2	Single	2	High school	4	Average	2	no	2	yes	1	2. I stayed at home with mild symptoms..	2	no	2	no	2	2	no	2		1	5	1	4	5	3	1	3	3	5	4	3	2	0	4	5	5	5	5	2	0	1	5	1	3	4	2
41	woman	1	Married	1	Undergraduate	5	Average	2	no	2	yes	1	4. I spent at home with severe symptoms with support from the hospital.	4	yes	1	no	2	2	no	1	2	3	4	3	3	1	2	3	2	2	3	2	2	1	1	1	1	3	1	4	2	4	2	4	2	4	4	4
1979	Man	2	Married	1	High school	4	below average	1	no	2	yes	1	3. Average spent severely at home with symptoms.	3	yes	1	no	2	2	no	1	3	3	3	2	1	1	1	1	1	1	1	1	2	1	1	1	1	1	1	3	1	1	1	3	3	1	1	1
34	Man	2	Married	1	Undergraduate	5	Average	2	no	2	no	2	2. I stayed at home with mild symptoms..	2	yes	1	no	2	2	no	1	1	0	5	1	5	5	0	5	0	5	5	5	5	5	0	5	5	5	5	5	0	0	5	5	5	5	5	5
44	Man	2	Married	1	Undergraduate	5	Average	2	no	2	yes	1	3. Average spent severely at home with symptoms.	3	no	2	yes	1	2	no	1	1	4	0	1	0	2	0	0	0	0	0	0	0	0	0	0	0	0	3	0	0	2	1	5	1	3	1	5
39	Man	2	Married	1	High school	4	Average	2	no	2	yes	1	3. Average spent severely at home with symptoms.	3	yes	1	no	2	2	no	1	2	2	4	3	3	3	3	3	1	1	4	4	4	3	3	3	3	3	5	5	5	1	3	5	1	1	5	4
53	Man	2	Married	1	Postgraduate	6	Average	2	no	2	yes	1	3. Average spent severely at home with symptoms.	3	no	2	no	2	2	no	1	2	0	0	1	0	0	0	0	0	0	0	0	0	0	0	0	0	0	0	0	0	0	1	5	1	1	5	5
20	woman	1	Single	2	Undergraduate	5	Average	2	no	2	no	2	2. I stayed at home with mild symptoms..	2	no	2	no	2	2	no	2		4	5	3	4	4	2	3	1	3	4	4	3	2	1	3	4	4	4	1	0	1	2	5	1	1	1	5
43	Man	2	Married	1	Undergraduate	5	Average	2	no	2	no	2	1. I spent it at home without any symptoms..	1	no	2	no	2	2	no	1	2	3	5	3	4	5	2	4	2	4	3	4	3	4	2	2	4	3	4	3	2	3	2	4	5	2	4	3
26	woman	1	Married	1	Undergraduate	5	Average	2	no	2	no	2	4. I spent at home with severe symptoms with support from the hospital.	4	yes	1	no	2	2	no	1	1	2	2	1	0	0	0	0	0	0	2	1	0	3	0	0	0	0	0	0	0	2	2	5	1	1	5	4
34	Man	2	Married	1	Undergraduate	5	Average	2	no	2	yes	1	2. I stayed at home with mild symptoms..	2	yes	1	yes	1	1	yes	1	2	3	4	3	1	4	4	2	2	2	3	3	3	1	2	1	3	1	1	3	1	4	2	4	2	1	4	5
20	woman	1	Single	2	Undergraduate	5	Average	2	no	2	no	2	2. I stayed at home with mild symptoms..	2	no	2	no	2	2	no	2		4	5	3	4	4	2	3	1	3	4	4	3	2	1	3	4	4	4	1	0	1	2	5	1	1	1	5
25	woman	1	Single	2	Undergraduate	5	Average	2	no	2	yes	1	2. I stayed at home with mild symptoms..	2	no	2	no	2	2	no	2		0	3	1	0	3	3	0	0	0	0	0	0	0	0	0	0	0	3	5	3	5	3	3	1	1	3	1
37	Man	2	Married	1	Undergraduate	5	Average	2	no	2	yes	1	2. I stayed at home with mild symptoms..	2	no	2	no	2	2	no	1	2	2	3	4	2	1	3	2	2	1	1	1	1	2	2	1	1	2	3	1	3	1	2	3	3	2	2	3
47	Man	2	Married	1	Undergraduate	5	Average	2	no	2	yes	1	3. Average spent severely at home with symptoms.	3	yes	1	no	2	2	no	1	3	5	5	5	5	5	4	5	4	4	4	4	4	4	1	5	4	5	5	5	4	4	1	5	1	1	1	4
52	woman	1	Single	2	Undergraduate	5	Above average	3	no	2	yes	1	3. Average spent severely at home with symptoms.	3	no	2	no	2	2	no	2		0	4	1	1	2	1	0	0	0	5	5	3	2	0	3	2	1	2	5	1	0	1	5	1	5	5	1
40	Man	2	Married	1	High school	4	Average	2	no	2	yes	1	4. I spent at home with severe symptoms with support from the hospital.	4	yes	1	no	2	2	no	1	3	5	4	3	4	3	5	4	3	2	5	3	3	1	2	4	4	5	5	4	5	5	3	2	4	5	3	3
39	Man	2	Married	1	High school	4	Average	2	no	2	yes	1	1. I spent it at home without any symptoms..	1	no	2	no	2	2	no	1	2	0	1	1	0	2	3	0	0	0	0	0	0	0	0	0	0	0	0	0	0	0	3	4	3	3	4	3
29	woman	1	Single	2	Postgraduate	6	Above average	3	no	2	no	2	3. Average spent severely at home with symptoms.	3	yes	1	no	2	2	no	2		2	1	1	0	2	4	0	4	3	3	0	0	0	0	3	0	0	0	2	1	3	1	5	3	3	3	5
49	Man	2	Married	1	Undergraduate	5	Average	2	no	2	yes	1	7. I had a very severe illness and was intubated.	7	yes	1	no	2	2	no	1	2	5	5	4	1	5	5	5	5	5	5	5	5	5	0	5	5	5	4	5	5	5	4	5	5	4	5	5
40	woman	1	Married	1	Undergraduate	5	Average	2	no	2	yes	1	2. I stayed at home with mild symptoms..	2	no	2	no	2	2	no	1	2	4	5	5	5	5	3	3	3	4	5	3	4	3	3	3	3	3	4	3	1	1	5	4	2	1	5	5
37	Man	2	Single	2	High school	4	Average	2	no	2	yes	1	3. Average spent severely at home with symptoms.	3	yes	1	no	2	2	no	2		5	5	4	3	5	5	2	3	3	4	4	3	3	4	4	5	5	4	5	4	4	4	5	4	3	5	5
30	Man	2	Married	1	High school	4	Average	2	no	2	yes	1	2. I stayed at home with mild symptoms..	2	no	2	no	2	2	no	1	1	0	0	1	1	0	2	0	2	2	3	3	3	2	0	3	3	0	2	2	0	0	4	4	4	4	5	5
40	Man	2	Single	2	High school	4	Average	2	no	2	yes	1	2. I stayed at home with mild symptoms..	2	yes	1	no	2	2	no	2		3	5	2	5	5	2	3	4	4	5	5	5	5	5	5	5	0	5	5	5	5	1	5	1	3	5	5
35	woman	1	Single	2	Undergraduate	5	Average	2	no	2	yes	1	3. Average spent severely at home with symptoms.	3	no	2	no	2	2	no	2		4	4	4	3	4	1	3	3	4	5	4	4	4	4	4	4	4	3	4	3	2	4	5	4	1	1	2
42	Man	2	Married	1	High school	4	Average	2	no	2	yes	1	2. I stayed at home with mild symptoms..	2	yes	1	no	2	2	no	1	3	3	5	1	2	5	4	5	4	4	5	3	4	3	2	3	4	4	5	5	2	4	4	4	4	3	4	4
32	woman	1	Married	1	Secondary school	3	Average	2	no	2	yes	1	3. Average spent severely at home with symptoms.	3	yes	1	no	2	2	no	1	2	5	5	1	0	3	0	3	0	1	5	2	3	0	0	2	1	2	1	1	2	5	5	3	3	3	3	3
42	Man	2	Married	1	Undergraduate	5	Average	2	no	2	no	2	2. I stayed at home with mild symptoms..	2	yes	1	no	2	2	no	1	2	4	3	2	3	4	3	3	2	2	3	3	3	3	3	3	2	3	3	3	2	2	2	4	2	4	5	4
29	Man	2	Married	1	Undergraduate	5	Average	2	no	2	no	2	2. I stayed at home with mild symptoms..	2	yes	1	no	2	2	no	1	1	2	2	2	2	2	1	0	0	0	2	2	0	2	0	2	1	0	2	3	2	2	1	5	3	4	5	1
34	Man	2	Married	1	Secondary school	3	below average	1	no	2	yes	1	3. Average spent severely at home with symptoms.	3	yes	1	no	2	1	yes	1	2	1	0	1	0	0	0	1	0	0	2	2	2	3	0	0	1	3	3	2	3	0	1	4	4	1	4	1
35	Man	2	Married	1	Undergraduate	5	Average	2	yes	1	yes	1	2. I stayed at home with mild symptoms..	2	yes	1	no	2	2	no	1	2	3	3	4	4	5	3	4	3	4	4	3	4	4	2	4	4	4	5	4	4	3	3	2	3	2	3	4
32	Man	2	Single	2	High school	4	Average	2	no	2	yes	1	2. I stayed at home with mild symptoms..	2	no	2	no	2	2	no	2		3	5	3	4	4	5	3	3	3	3	3	3	3	3	3	3	3	3	3	3	3	3	3	3	3	3	3
50	woman	1	Married	1	Primary school	2	Average	2	no	2	yes	1	2. I stayed at home with mild symptoms..	2	no	2	no	2	2	no	1	3	5	5	3	4	5	5	4	4	3	4	4	4	4	3	4	4	4	5	5	5	3	2	4	2	1	5	5
33	woman	1	Married	1	Undergraduate	5	Average	2	no	2	yes	1	3. Average spent severely at home with symptoms.	3	no	2	no	2	1	yes	1	1	5	5	2	5	2	2	4	2	2	5	5	5	4	3	3	3	2	2	5	5	2	4	4	4	1	5	5
26	Man	2	Single	2	Postgraduate	6	Average	2	no	2	yes	1	5. I was hospitalized with severe symptoms.	5	yes	1	yes	1	2	no	2		5	5	4	4	5	0	5	0	0	4	3	4	5	5	3	1	5	5	5	5	3	5	5	4	5	5	5
34	Man	2	Married	1	Postgraduate	6	below average	1	no	2	no	2	3. Average spent severely at home with symptoms.	3	yes	1	yes	1	2	no	1	2	1	3	2	1	1	2	1	1	1	1	2	1	1	0	4	1	2	4	3	1	1	2	5	1	3	1	4
47	Man	2	Married	1	High school	4	Average	2	no	2	yes	1	6. I had a very severe illness and was treated in intensive care.	6	yes	1	no	2	1	no	1	2	5	5	5	5	5	0	5	0	3	3	3	0	5	3	0	3	0	5	3	0	5	5	5	5	5	5	1
20	Man	2	Single	2	Undergraduate	5	Average	2	no	2	no	2	2. I stayed at home with mild symptoms..	2	no	2	no	2	2	no	2		3	4	4	4	2	4	4	1	1	5	2	3	4	3	2	1	1	5	5	2	2	3	4	4	4	2	5
33	Man	2	Married	1	Undergraduate	5	Average	2	no	2	no	2	3. Average spent severely at home with symptoms.	3	no	2	no	2	2	no	1	2	2	3	2	0	3	1	1	3	2	2	2	2	2	0	0	2	4	0	1	1	0	1	4	2	1	4	3
27	Man	2	Single	2	High school	4	Average	2	no	2	no	2	2. I stayed at home with mild symptoms..	2	no	2	no	2	2	no	2		0	3	3	3	4	4	3	4	4	5	4	4	4	4	4	4	4	3	3	4	4	5	4	4	4	4	5
27	woman	1	Married	1	High school	4	Above average	3	no	2	yes	1	3. Average spent severely at home with symptoms.	3	yes	1	no	2	2	no	1	2	2	1	1	1	0	5	0	1	0	0	0	0	0	0	0	0	0	0	0	0	0	2	5	1	5	1	1
34	Man	2	Married	1	Postgraduate	6	Average	2	no	2	yes	1	5. I was hospitalized with severe symptoms.	5	no	2	no	2	2	no	2		5	5	4	5	5	5	5	1	5	5	5	5	5	1	5	4	5	5	5	0	0	1	5	3	5	5	5
25	woman	1	Married	1	Postgraduate	6	Average	2	no	2	yes	1	5. I was hospitalized with severe symptoms.	5	no	2	no	2	2	no	2		4	3	1	1	4	3	0	1	1	4	1	3	2	0	4	3	0	4	5	0	3	3	4	1	5	3	4
48	Man	2	Married	1	Undergraduate	5	Average	2	no	2	yes	1	2. I stayed at home with mild symptoms..	2	no	2	no	2	2	no	1	2	0	4	1	2	2	3	1	1	1	3	3	3	3	0	1	1	1	2	2	0	2	5	5	3	4	5	4
24	Man	2	Single	2	Undergraduate	5	Average	2	no	2	yes	1	2. I stayed at home with mild symptoms..	2	yes	1	no	2	2	no	2		3	3	2	4	1	1	1	1	0	3	3	2	1	1	1	1	1	1	2	1	0	2	4	1	3	3	3
21	woman	1	Single	2	Undergraduate	5	Average	2	no	2	yes	1	2. I stayed at home with mild symptoms..	2	yes	1	no	2	2	no	2		4	4	4	4	3	5	3	0	0	5	0	3	3	5	0	0	1	3	4	3	4	5	4	5	5	1	5
35	Man	2	Married	1	High school	4	Average	2	no	2	yes	1	3. Average spent severely at home with symptoms.	3	yes	1	no	2	2	no	1	2	3	5	3	4	5	3	4	3	5	5	4	4	3	4	3	5	3	4	5	4	3	3	5	5	5	1	3
25	Man	2	Single	2	High school	4	Average	2	no	2	yes	1	1. I spent it at home without any symptoms..	1	no	2	no	2	2	no	2		1	1	1	5	1	5	1	1	5	5	5	5	5	2	5	5	4	5	5	5	3	1	5	1	3	5	5
31	Man	2	Married	1	High school	4	Average	2	no	2	yes	1	2. I stayed at home with mild symptoms..	2	no	2	no	2	2	no	1	1	0	0	1	0	3	3	1	0	0	3	3	0	0	0	3	2	0	5	3	1	3	1	3	3	1	5	2
43	Man	2	Married	1	High school	4	below average	1	yes	1	yes	1	3. Average spent severely at home with symptoms.	3	no	2	no	2	2	no	1	2	0	0	1	0	1	0	0	0	0	4	0	0	0	0	1	0	1	5	0	0	0	2	1	2	2	2	1
37	Man	2	Married	1	High school	4	Average	2	no	2	no	2	1. I spent it at home without any symptoms..	1	no	2	no	2	2	no	1	1	0	0	1	0	0	0	0	0	0	0	0	0	0	0	0	0	0	0	0	0	0	1	5	1	2	5	5
49	Man	2	Married	1	Undergraduate	5	Average	2	no	2	no	2	2. I stayed at home with mild symptoms..	2	no	2	no	2	2	no	1	3	1	1	1	2	3	5	0	0	0	3	0	0	0	1	2	0	1	2	0	1	3	1	5	5	5	5	1
32	Man	2	Married	1	Undergraduate	5	Average	2	no	2	yes	1	3. Average spent severely at home with symptoms.	3	yes	1	no	2	2	no	1	1	2	3	3	2	4	3	3	2	3	3	3	2	2	1	3	4	4	4	3	2	1	4	5	4	4	5	3
23	Man	2	Single	2	High school	4	below average	1	no	2	yes	1	3. Average spent severely at home with symptoms.	3	yes	1	no	2	2	no	2		5	5	5	5	5	5	5	5	5	5	5	5	2	5	0	1	5	1	5	5	1	1	5	2	5	1	1
34	Man	2	Married	1	High school	4	below average	1	no	2	yes	1	5. I was hospitalized with severe symptoms.	5	no	2	no	2	2	no	1	2	2	5	4	4	5	5	3	5	5	5	5	3	5	1	5	5	4	5	5	4	4	3	4	3	3	4	1
28	woman	1	Married	1	Postgraduate	6	Average	2	no	2	no	2	3. Average spent severely at home with symptoms.	3	yes	1	no	2	2	no	2		4	4	1	1	3	5	3	3	3	5	4	4	1	2	3	3	3	4	5	5	5	2	4	1	2	1	5
32	Man	2	Married	1	High school	4	Average	2	no	2	no	2	1. I spent it at home without any symptoms..	1	yes	1	no	2	2	no	1	1	1	1	2	1	1	1	1	2	1	1	4	4	3	2	4	2	4	5	4	2	2	2	1	5	3	4	5
33	Man	2	Married	1	Undergraduate	5	Average	2	no	2	yes	1	2. I stayed at home with mild symptoms..	2	no	2	no	2	2	no	1	1	1	1	2	3	1	2	0	0	0	3	1	3	1	0	1	1	0	1	1	1	1	3	2	3	5	5	3
53	Man	2	Married	1	Undergraduate	5	Average	2	no	2	yes	1	1. I spent it at home without any symptoms..	1	no	2	no	2	2	no	1	2	1	2	1	2	4	3	3	3	2	2	2	3	2	2	4	3	3	5	3	3	2	2	4	1	1	5	5
50	Man	2	Single	2	Undergraduate	5	Average	2	no	2	no	2	2. I stayed at home with mild symptoms..	2	yes	1	no	2	2	no	2	0	0	0	1	0	3	0	0	0	5	4	3	3	2	1	3	2	1	5	5	1	1	4	2	4	4	4	1
⁹41	Man	2	Married	1	Undergraduate	5	Average	2	no	2	no	2	3. Average spent severely at home with symptoms.	3	no	2	no	2	2	no	1	2	3	4	4	3	5	5	4	4	4	4	4	4	4	5	4	4	4	4	4	4	4	4	4	4	3	3	3
32	Man	2	Married	1	Undergraduate	5	Average	2	no	2	no	2	3. Average spent severely at home with symptoms.	3	yes	1	no	2	2	no	2		2	2	2	3	5	2	2	2	2	4	2	2	3	2	4	3	2	4	3	2	1	2	4	4	3	4	4
41	Man	2	Married	1	Undergraduate	5	Average	2	no	2	yes	1	2. I stayed at home with mild symptoms..	2	no	2	no	2	2	no	1	1	1	3	2	2	3	3	3	2	3	3	2	2	3	1	3	3	1	3	3	1	1	4	4	4	3	3	3
33	Man	2	Married	1	High school	4	below average	1	no	2	no	2	2. I stayed at home with mild symptoms..	2	yes	1	no	2	2	no	1	1	5	3	3	5	4	0	3	2	1	3	0	5	0	0	5	4	3	5	3	0	4	4	2	3	5	5	4
40	Man	2	Married	1	Undergraduate	5	Average	2	no	2	yes	1	2. I stayed at home with mild symptoms..	2	no	2	no	2	2	no.	1	2	3	2	3	2	5	1	2	1	4	4	4	2	2	1	4	2	5	4	1	2	4	4	4	5	3	3	3
51	Man	2	Married	1	High school	4	Average	2	no	2	yes	1	2. I stayed at home with mild symptoms..	2	no	2	no	2	2	no	1	3	3	4	4	5	5	5	5	4	5	5	5	4	4	2	4	4	3	5	5	5	5	3	5	3	3	3	1
27	Man	2	Married	1	High school	4	Average	2	no	2	yes	1	3. Average spent severely at home with symptoms.	3	no	2	no	2	2	no	1	1	3	5	1	3	5	5	5	3	2	3	3	4	2	1	4	5	5	5	5	0	4	3	4	5	3	4	2
34	Man	2	Married	1	Undergraduate	5	Average	2	no	2	yes	1	3. Average spent severely at home with symptoms.	3	yes	1	yes	1	2	no	1	2	3	3	3	3	4	3	4	3	3	4	4	3	3	2	3	3	3	3	3	3	3	1	5	3	4	5	4
35	Man	2	Single	2	High school	4	Average	2	no	2	yes	1	2. I stayed at home with mild symptoms..	2	no	2	no	2	2	no	2		0	1	1	1	2	2	2	2	2	2	2	2	2	1	2	2	1	2	2	2	2	2	5	2	1	5	1
34	Man	2	Married	1	Undergraduate	5	Average	2	no	2	yes	1	2. I stayed at home with mild symptoms..	2	yes	1	no	2	2	no	2		5	5	5	5	4	4	4	4	4	4	4	4	4	3	4	4	4	3	4	4	4	1	5	1	1	2	5
42	Man	2	Married	1	High school	4	Average	2	no	2	yes	1	5. 5. I was hospitalized with severe symptoms.	5	yes	1	no	2	2	no	1	3	2	5	2	5	4	3	2	4	4	5	4	4	3	4	4	4	4	4	3	3	4	4	4	4	4	4	4
28	woman	1	Married	1	High school	4	Average	2	no	2	yes	1	4. I spent at home with severe symptoms with support from the hospital.	4	yes	1	no	2	1	yes	2		5	5	3	5	4	2	5	1	0	5	5	3	5	0	2	3	5	5	5	2	0	1	3	3	5	5	5
49	Man	2	Married	1	Undergraduate	5	Average	2	no	2	yes	1	3. Average spent severely at home with symptoms.	3	no	2	no	2	2	no	1	2	2	2	1	2	2	2	1	1	1	2	1	4	3	0	1	1	1	1	3	2	3	4	3	3	3	4	5
43	woman	1	Married	1	Undergraduate	5	Average	2	no	2	yes	1	3. Average spent severely at home with symptoms.	3	no	2	no	2	2	no	1	2	2	2	2	2	2	2	2	2	2	2	2	2	2	0	2	2	2	3	4	2	2	3	3	3	4	3	3
35	Man	2	Married	1	High school	4	Average	2	no	2	yes	1	5. I was hospitalized with severe symptoms.	5	yes	1	no	2	2	no	1	2	5	1	2	5	5	1	3	0	0	5	5	5	1	3	3	2	1	3	3	3	0	1	5	2	1	5	1
35	Man	2	Married	1	Undergraduate	5	Average	2	no	2	yes	1	2. I stayed at home with mild symptoms..	2	no	2	no	2	2	no	1	4	2	3	3	3	3	5	3	4	3	4	3	4	3	1	4	3	3	3	4	2	3	4	4	2	1	4	5
35	Man	2	Married	1	High school	4	Average	2	no	2	no	2	2. I stayed at home with mild symptoms..	2	yes	1	no	2	2	no	1	3	1	0	1	2	4	0	0	0	0	0	0	2	2	0	3	0	0	0	0	0	0	3	3	3	5	5	5
56	Man	2	Married	1	Undergraduate	5	Average	2	no	2	yes	1	3. Average spent severely at home with symptoms.	3	no	2	no	2	2	no	1	2	2	4	3	2	4	3	2	2	2	4	3	3	2	2	3	3	3	3	4	3	2	2	5	1	2	2	2
34	Man	2	Married	1	Postgraduate	6	Average	2	no	2	yes	1	2. I stayed at home with mild symptoms..	2	yes	1	no	2	2	no	2		5	3	3	2	0	0	2	0	0	0	0	0	3	0	0	0	1	0	0	0	0	1	3	3	1	3	3
31	Man	2	Married	1	High school	4	Average	2	yes	1	no	2	1. I spent it at home without any symptoms..	1	no	2	no	2	2	no	1	3	1	2	1	0	0	0	0	0	0	5	5	3	1	0	5	2	0	5	3	3	1	2	4	3	4	5	3
40	woman	1	Married	1	Undergraduate	5	Average	2	no	2	no	2	2. I stayed at home with mild symptoms..	2	no	2	no	2	2	no	1	3	1	5	3	5	2	3	3	3	3	5	5	3	5	4	3	3	3	3	5	5	3	1	5	1	3	1	1
45	Man	2	Married	1	Undergraduate	5	Average	2	no	2	no	2	3. Average spent severely at home with symptoms.	3	yes	1	no	2	2	no	1	2	0	4	2	1	5	1	1	0	0	1	1	1	1	0	0	1	1	5	2	1	0	2	4	2	3	5	5
42	Man	2	Married	1	Undergraduate	5	Average	2	no	2	yes	1	3. Average spent severely at home with symptoms.	3	no	2	no	2	2	no	1	3	2	3	2	3	4	4	4	3	3	3	3	3	4	3	3	3	3	3	3	3	3	3	4	3	4	3	4
35	Man	2	Married	1	Undergraduate	5	Average	2	no	2	yes	1	1. I spent it at home without any symptoms..	1	no	2	no	2	2	no	1	1	0	0	1	3	2	4	2	2	2	3	2	4	2	2	0	2	2	0	4	0	2	2	5	1	4	4	5
49	Man	2	Married	1	Undergraduate	5	Average	2	no	2	yes	1	5. 5. I was hospitalized with severe symptoms.	5	no	2	no	2	2	no	1	1	3	4	2	3	5	4	3	2	5	3	4	4	3	3	5	5	3	4	3	1	4	2	3	3	3	3	5
34	Man	2	Married	1	Undergraduate	5	below average	1	no	2	no	2	2. I stayed at home with mild symptoms..	2	yes	1	no	2	2	no	1	2	5	5	3	4	5	5	3	0	1	3	3	2	2	0	5	3	4	5	4	3	3	5	5	5	5	1	5
27	Man	2	Single	2	Undergraduate	5	Average	2	no	2	yes	1	2. I stayed at home with mild symptoms..	2	no	2	no	2	2	no	2		0	0	1	0	0	0	0	0	0	0	0	0	0	0	0	0	0	0	0	0	0	5	5	5	3	5	5
32	Man	2	Married	1	Undergraduate	5	Average	2	no	2	yes	1	2. I stayed at home with mild symptoms..	2	no	2	no	2	2	no	1	2	0	0	1	2	0	0	0	0	0	0	0	1	0	0	0	1	0	1	3	0	0	1	3	3	4	5	4
34	Man	2	Married	1	Undergraduate	5	Average	2	no	2	yes	1	2. I stayed at home with mild symptoms..	2	no	2	no	2	2	no	1	1	3	5	5	0	4	4	0	0	0	1	3	5	2	5	3	0	2	3	5	3	2	1	5	1	1	5	5
26	woman	1	Single	2	Undergraduate	5	Average	2	no	2	yes	1	4. I spent at home with severe symptoms with support from the hospital.	4	no	2	yes	1	2	no	2		5	4	3	2	4	2	4	1	1	5	5	5	5	3	5	4	4	5	5	5	2	1	5	1	5	5	5
26	Man	2	Single	2	Undergraduate	5	Average	2	no	2	yes	1	2. I stayed at home with mild symptoms..	2	yes	1	no	2	2	no	2		0	2	4	5	4	4	2	3	3	4	3	4	2	2	2	2	1	3	5	2	2	2	4	1	1	1	5
33	Man	2	Married	1	Undergraduate	5	Average	2	no	2	yes	1	2. I stayed at home with mild symptoms..	2	yes	1	no	2	2	no	2		0	0	1	1	1	1	1	1	1	2	1	3	2	1	3	2	1	1	1	1	0	1	5	2	3	2	2
32	Man	2	Married	1	Undergraduate	5	Average	2	no	2	yes	1	3. Average spent severely at home with symptoms.	3	no	2	no	2	2	no	2		3	4	3	3	4	3	3	3	3	4	3	3	4	3	4	4	4	4	3	3	3	2	4	2	3	4	4
39	Man	2	Married	1	High school	4	Average	2	no	2	no	2	2. I stayed at home with mild symptoms..	2	no	2	no	2	2	no	1	3	0	0	1	3	0	0	0	1	1	0	0	0	0	0	1	0	0	1	1	2	0	3	4	3	5	5	2
36	Man	2	Married	1	Undergraduate	5	Average	2	no	2	yes	1	3. Average spent severely at home with symptoms.	3	yes	1	no	2	2	no	1	2	5	5	2	4	5	4	4	3	3	4	4	2	4	4	4	4	4	5	5	4	2	4	5	3	4	5	3
38	Man	2	Married	1	High school	4	Average	2	no	2	yes	1	2. I stayed at home with mild symptoms..	2	no	2	no	2	2	no	1	1	0	2	1	5	2	3	0	3	3	2	3	2	3	2	2	2	3	3	5	4	3	1	4	2	2	5	4
42	Man	2	Married	1	High school	4	Average	2	no	2	yes	1	5. I was hospitalized with severe symptoms.	5	no	2	no	2	2	no	1	2	4	4	4	5	5	5	5	3	4	3	3	4	4	3	5	4	5	5	4	4	2	4	4	3	1	1	1
39	Man	2	Married	1	Undergraduate	5	Average	2	no	2	yes	1	2. I stayed at home with mild symptoms..	2	yes	1	no	2	2	no	1	2	1	3	3	3	4	5	3	1	1	1	3	3	3	0	0	4	4	4	3	3	5	1	5	1	3	3	5
64	Man	2	Married	1	Postgraduate	6	Average	2	no	2	yes	1	1. I spent it at home without any symptoms..	1	no	2	no	2	2	no	1	1	3	3	3	3	3	3	3	3	3	3	3	3	3	3	3	3	3	3	3	3	3	2	3	3	3	3	3
32	woman	1	Married	1	Undergraduate	5	Above average	3	no	2	no	2	3. Average spent severely at home with symptoms.	3	no	2	no	2	2	no	1	2	0	3	5	5	5	5	0	5	5	5	5	5	5	0	5	5	5	5	5	5	5	2	5	1	1	5	5
53	Man	2	Married	1	Undergraduate	5	Average	2	no	2	yes	1	2. I stayed at home with mild symptoms..	2	no	2	no	2	2	no	1	2	1	3	3	2	2	2	2	1	2	1	2	2	1	1	1	2	3	3	3	2	2	3	2	2	1	3	5
31	Man	2	Married	1	High school	4	Average	2	no	2	yes	1	2. I stayed at home with mild symptoms..	2	no	2	no	2	2	no	1	1	1	5	2	5	4	5	5	3	5	5	5	4	4	3	5	5	5	5	5	5	3	1	5	4	5	5	5
35	Man	2	Married	1	Undergraduate	5	Average	2	no	2	yes	1	2. I stayed at home with mild symptoms..	2	no	2	no	2	2	no	1	1	1	3	4	4	4	1	4	3	4	5	5	2	5	4	4	3	2	3	4	3	3	1	5	1	1	5	5
32	Man	2	Married	1	Undergraduate	5	Average	2	no	2	no	2	2. I stayed at home with mild symptoms..	2	yes	1	no	2	2	no	1	1	0	0	1	0	0	0	0	0	0	3	4	0	0	0	0	0	0	2	0	0	3	2	5	1	1	5	1
26	woman	1	Married	1	Undergraduate	5	Average	2	no	2	yes	1	2. I stayed at home with mild symptoms..	2	no	2	no	2	2	no	2		3	4	3	4	3	2	2	2	4	4	4	4	3	3	3	3	3	3	3	3	3	3	4	3	1	2	4
29	Man	2	Married	1	High school	4	Average	2	no	2	no	2	2. I stayed at home with mild symptoms..	2	no	2	no	2	2	no	1	1	4	4	5	5	5	4	5	0	3	5	5	3	5	5	5	5	4	5	5	5	5	3	5	3	1	5	3
38	woman	1	Married	1	Undergraduate	5	Average	2	no	2	yes	1	3. Average spent severely at home with symptoms.	3	no	2	no	2	2	no	1	3	4	4	3	5	5	4	0	1	1	5	4	4	2	0	0	1	0	5	3	4	2	1	5	1	5	5	1
43	Man	2	Married	1	Undergraduate	5	Average	2	no	2	no	2	3. Average spent severely at home with symptoms.	3	yes	1	no	2	2	no	1	3	0	1	1	0	3	1	0	1	0	4	1	3	3	0	2	1	0	2	3	2	0	2	5	3	3	4	4
39	Man	2	Married	1	Undergraduate	5	Above average	3	no	2	yes	1	5. I was hospitalized with severe symptoms.	5	yes	1	no	2	1	no	1	2	5	5	4	5	5	5	4	5	5	5	4	4	4	3	5	5	5	5	5	5	5	1	5	2	1	5	5
41	woman	1	Married	1	Undergraduate	5	Average	2	no	2	yes	1	3. Average spent severely at home with symptoms.	3	no	2	no	2	2	no	1	2	5	3	1	1	5	4	4	2	3	2	3	3	3	1	4	4	4	5	3	2	4	3	4	3	2	4	4
33	Man	2	Married	1	High school	4	Average	2	no	2	yes	1	3. Average spent severely at home with symptoms.	3	no	2	no	2	2	no	1	1	1	2	1	4	1	4	1	3	2	4	1	3	0	0	2	1	0	1	4	1	2	1	1	3	1	4	1
34	Man	2	Married	1	Undergraduate	5	Average	2	no	2	no	2	1. I spent it at home without any symptoms..	1	yes	1	no	2	2	no	1	4	2	4	3	4	3	4	4	4	3	5	4	3	3	4	5	5	5	5	4	4	4	4	5	3	4	4	2
Erkan	Man	2	Married	1	High school	4	Average	2	no	2	yes	1	2. I stayed at home with mild symptoms..	2	no	2	no	2	2	no	1	2	3	3	4	5	5	3	4	4	5	4	5	3	4	3	5	4	4	5	5	5	3	5	1	5	5	3	2
31	Man	2	Single	2	Undergraduate	5	Average	2	yes	1	yes	1	2. I stayed at home with mild symptoms..	2	yes	1	no	2	2	no	2		2	1	1	1	2	0	2	1	1	2	2	2	2	0	2	2	2	2	0	1	0	2	3	2	3	4	4
36	Man	2	Married	1	High school	4	below average	1	no	2	yes	1	3. Average spent severely at home with symptoms.	3	yes	1	no	2	2	no	1	3	2	1	1	1	4	1	1	2	3	3	2	1	0	1	4	3	2	2	2	2	3	3	3	3	1	4	3
48	Man	2	Married	1	Postgraduate	6	Average	2	no	2	no	2	2. I stayed at home with mild symptoms..	2	no	2	no	2	2	no	1	2	0	1	1	2	3	0	2	1	1	3	3	2	2	1	1	1	1	3	3	2	2	3	3	3	3	4	3
51	Man	2	Married	1	Undergraduate	5	Above average	3	yes	1	yes	1	2. I stayed at home with mild symptoms..	2	no	2	no	2	2	no	1	2	2	1	1	0	0	0	1	0	1	2	0	1	1	0	1	1	1	1	1	1	1	3	5	3	5	4	2
30	Man	2	Single	2	Undergraduate	5	below average	1	no	2	yes	1	3. Average spent severely at home with symptoms.	3	yes	1	no	2	2	no	2		2	2	3	4	3	2	1	1	1	3	1	3	2	0	1	1	2	2	3	2	2	2	4	3	3	3	4
34	Man	2	Married	1	High school	4	below average	1	no	2	yes	1	2. I stayed at home with mild symptoms..	2	yes	1	no	2	2	no	1	3	2	3	1	3	3	2	3	2	3	4	3	4	3	3	4	4	3	4	4	3	3	2	4	3	2	4	3
65	Man	2	Married	1	Undergraduate	5	Average	2	no	2	yes	1	3. Average spent severely at home with symptoms.	3	yes	1	no	2	2	no	1	2	0	0	1	0	0	0	0	0	0	0	0	0	0	0	0	0	0	0	0	0	0	2	3	3	3	2	3
50	Man	2	Married	1	Undergraduate	5	Average	2	no	2	yes	1	2. I stayed at home with mild symptoms..	2	yes	1	no	2	2	no	1	2	0	0	1	1	1	1	0	0	0	0	0	0	0	0	0	0	1	0	0	0	1	1	5	1	1	5	5
47	Man	2	Married	1	High school	4	Average	2	no	2	no	2	3. Average spent severely at home with symptoms.	3	no	2	no	2	2	no	1	2	1	1	1	3	3	2	0	0	0	0	0	3	2	0	0	0	1	0	4	1	4	2	3	4	5	5	1
35	Man	2	Single	2	Undergraduate	5	Average	2	yes	1	yes	1	2. I stayed at home with mild symptoms..	2	no	2	no	2	2	no	2		0	0	1	0	0	0	1	0	0	1	0	0	0	0	1	1	0	0	0	1	1	2	4	1	1	3	5
28	Man	2	Single	2	Undergraduate	5	Average	2	no	2	yes	1	2. I stayed at home with mild symptoms..	2	no	2	no	2	2	no	2		3	4	4	4	3	3	4	2	3	5	4	4	5	4	4	4	4	4	5	5	2	1	5	3	2	5	4
41	Man	2	Married	1	Undergraduate	5	Average	2	no	2	yes	1	2. I stayed at home with mild symptoms..	2	no	2	yes	1	2	no	1		4	1	1	3	5	0	1	0	1	3	3	4	1	1	2	2	2	3	3	1	3	4	4	3	1	2	2
36	Man	2	Married	1	High school	4	Average	2	no	2	yes	1	2. I stayed at home with mild symptoms..	2	no	2	no	2	2	no	1	1	3	3	3	3	4	3	4	2	2	3	3	3	2	1	3	3	4	5	4	3	2	4	3	3	1	3	3
34	woman	1	Married	1	Undergraduate	5	Average	2	no	2	yes	1	3. Average spent severely at home with symptoms.	3	no	2	no	2	2	no	1	1	4	3	3	2	4	3	2	2	2	3	3	3	3	2	2	2	2	3	2	1	2	3	4	3	2	2	4
41	Man	2	Married	1	Postgraduate	6	Average	2	no	2	yes	1	4. I spent at home with severe symptoms with support from the hospital.	4	yes	1	no	2	2	no	1	2	3	4	3	2	4	3	2	1	3	3	1	3	3	1	3	3	3	4	3	2	4	3	4	3	4	4	2
25	Man	2	Single	2	High school	4	Average	2	no	2	yes	1	3. Average spent severely at home with symptoms.	3	no	2	no	2	2	no	2		0	2	2	0	0	0	0	0	1	1	0	3	2	1	3	2	3	3	2	3	2	2	4	4	2	2	3
38	woman	1	Married	1	High school	4	below average	1	no	2	yes	1	3. Average spent severely at home with symptoms.	3	yes	1	no	2	2	no	1	2	3	3	3	3	3	4	4	1	1	4	2	3	4	1	5	2	4	3	3	4	3	5	1	5	5	1	5
36	Man	2	Married	1	High school	4	Average	2	no	2	yes	1	3. Average spent severely at home with symptoms.	3	no	2	no	2	2	no	2		4	5	3	4	4	5	4	4	4	4	5	4	4	4	5	4	4	4	4	3	4	4	4	4	4	3	3
50	Man	2	Married	1	Undergraduate	5	Average	2	no	2	yes	1	5. I was hospitalized with severe symptoms.	5	no	2	no	2	2	no	1	3	5	5	5	5	1	1	5	2	5	5	5	5	5	5	5	5	5	5	5	5	5	3	5	4	1	5	5
38	woman	1	Married	1	Undergraduate	5	Average	2	no	2	no	2	2. I stayed at home with mild symptoms..	2	yes	1	no	2	2	no	1	1	3	3	2	2	1	0	1	0	1	5	4	3	3	2	3	2	2	3	5	3	1	4	5	1	3	3	5
39	woman	1	Single	2	Undergraduate	5	Average	2	no	2	yes	1	3. Average spent severely at home with symptoms.	3	no	2	no	2	2	no	2		3	3	3	3	2	2	2	2	2	2	2	2	2	0	0	0	2	1	2	0	0	3	3	3	3	1	1
38	Man	2	Married	1	Secondary school	3	Average	2	no	2	no	2	3. Average spent severely at home with symptoms.	3	no	2	no	2	2	no	1	1	3	4	1	4	5	3	4	4	4	4	5	5	5	5	5	5	4	5	5	5	5	4	5	5	5	5	4
51	Man	2	Single	2	High school	4	Average	2	no	2	yes	1	3. Average spent severely at home with symptoms.	3	no	2	no	2	2	no.	2		1	1	1	1	1	1	1	1	1	1	0	1	0	1	1	0	2	1	1	1	1	1	5	1	1	5	5
38	Man	2	Married	1	High school	4	Average	2	no	2	yes	1	2. I stayed at home with mild symptoms..	2	yes	1	no	2	2	no	1	2	3	4	3	4	5	4	4	3	3	4	4	3	3	4	4	4	3	4	4	4	4	3	3	3	1	4	4
34	Man	2	Married	1	High school	4	below average	1	no	2	no	2	2. I stayed at home with mild symptoms..	2	no	2	no	2	2	no	1	2	2	2	3	3	3	4	4	4	4	4	4	4	3	3	4	4	4	4	4	4	4	2	4	3	3	5	3
49	Man	2	Married	1	Undergraduate	5	Average	2	no	2	no	2	3. Average spent severely at home with symptoms.	3	no	2	no	2	2	no	1	3	3	3	2	2	4	3	2	2	3	3	2	2	2	3	3	3	2	3	2	2	3	3	4	4	4	1	2
33	Man	2	Single	2	High school	4	Average	2	no	2	yes	1	3. Average spent severely at home with symptoms.	3	no	2	no	2	2	no	2		1	1	2	1	1	0	2	0	1	2	3	2	3	1	4	2	3	3	3	3	3	3	4	4	5	5	4
31	Man	2	Married	1	High school	4	Average	2	no	2	yes	1	3. Average spent severely at home with symptoms.	3	yes	1	no	2	2	no	1	2	5	2	1	3	3	0	2	0	3	5	3	1	3	2	2	5	5	5	5	4	2	4	5	5	5	4	1
32	Man	2	Married	1	High school	4	below average	1	no	2	yes	1	5. I was hospitalized with severe symptoms.	5	no	2	no	2	2	no	1	2	3	3	2	1	5	2	5	1	5	5	3	5	1	1	5	5	5	5	5	5	3	5	1	3	3	5	2
27	Man	2	Married	1	Undergraduate	5	Average	2	no	2	no	2	3. Average spent severely at home with symptoms.	3	no	2	no	2	2	no	2		2	0	2	2	0	5	1	3	1	2	1	1	1	4	3	3	1	5	1	0	0	1	5	2	5	4	5
40	Man	2	Single	2	High school	4	below average	1	no	2	no	2	2. I stayed at home with mild symptoms..	2	no	2	no	2	2	no	2		2	2	2	2	3	3	2	2	3	5	5	3	3	0	5	4	3	5	5	5	4	1	5	1	3	4	3
27	woman	1	Married	1	Undergraduate	5	Average	2	no	2	no	2	2. I stayed at home with mild symptoms..	2	no	2	no	2	2	no	1	1	0	2	3	0	3	0	2	0	0	3	2	2	2	0	0	0	0	0	0	0	0	3	4	3	3	4	4
20	woman	1	Single	2	Undergraduate	5	Average	2	no	2	no	2	2. I stayed at home with mild symptoms..	2	no	2	no	2	2	no	2		4	5	3	4	4	2	3	1	3	4	4	3	2	1	3	4	4	4	1	0	1	2	5	1	1	1	5
32	Man	2	Married	1	High school	4	Average	2	no	2	no	2	2. I stayed at home with mild symptoms..	2	no	2	yes	1	2	no	1	1	5	5	5	0	5	5	5	0	5	5	3	5	2	3	5	4	5	5	3	5	5	5	3	2	5	5	5
32	woman	1	Married	1	High school	4	Average	2	no	2	yes	1	2. I stayed at home with mild symptoms..	2	yes	1	no	2	2	no	1	2	3	5	4	3	4	4	4	4	5	4	4	5	5	5	5	5	5	4	4	5	5	5	4	4	4	4	1
38	woman	1	Single	2	Undergraduate	5	Average	2	no	2	no	2	2. I stayed at home with mild symptoms..	2	no	2	no	2	2	no	2		0	0	1	0	0	0	0	0	0	2	0	0	0	0	0	0	0	0	1	0	0	2	4	3	3	2	2
53	Man	2	Married	1	Undergraduate	5	Average	2	no	2	yes	1	2. I stayed at home with mild symptoms..	2	yes	1	no	2	2	no	1	2	0	0	1	0	2	0	0	0	0	5	0	0	0	0	0	0	2	5	5	0	0	1	5	1	2	5	1
41	Man	2	Married	1	High school	4	Average	2	no	2	yes	1	1. I spent it at home without any symptoms..	1	no	2	no	2	2	no	1	3	1	2	3	4	4	4	4	4	4	4	4	4	4	4	4	4	4	5	5	4	4	3	3	4	3	4	4
48	Man	2	Married	1	Undergraduate	5	below average	1	no	2	yes	1	1. I spent it at home without any symptoms..	1	yes	1	no	2	2	no	1	3	1	2	2	2	3	2	2	1	2	4	1	4	1	1	2	1	2	4	3	2	4	3	3	3	2	3	3
30	Man	2	Married	1	High school	4	Average	2	no	2	yes	1	4. I spent at home with severe symptoms with support from the hospital.	4	no	2	no	2	2	no	1	2	4	3	1	3	4	3	3	3	3	4	1	3	3	2	3	3	3	4	3	2	1	3	2	2	4	3	3
48	Man	2	Married	1	Undergraduate	5	Average	2	no	2	yes	1	4. I spent at home with severe symptoms with support from the hospital.	4	yes	1	no	2	2	no	1	4	5	5	3	4	5	4	2	4	4	5	5	4	4	4	2	3	3	5	5	4	3	2	5	3	1	5	1
34	Man	2	Married	1	High school	4	below average	1	no	2	yes	1	4. I spent at home with severe symptoms with support from the hospital.	4	yes	1	yes	1	2	no	1	2	5	4	3	4	4	3	5	5	3	3	2	5	0	0	5	5	0	3	4	3	5	3	5	1	5	5	4
27	Man	2	Married	1	Undergraduate	5	Average	2	no	2	yes	1	1. I spent it at home without any symptoms..	1	no	2	no	2	2	no	2		1	0	1	1	0	1	0	0	0	0	0	0	0	0	1	0	1	0	2	0	0	1	4	1	2	1	5
73	woman	1	Married	1	Literate	1	below average	1	no	2	yes	1	6. 6. I had a very severe illness and was treated in intensive care.	6	no	2	no	2	2	no	1	8	3	3	2	3	4	3	2	3	3	3	3	2	2	1	3	2	3	4	3	3	3	4	3	4	1	2	2
49	Man	2	Married	1	Undergraduate	5	Average	2	no	2	no	2	3. Average spent severely at home with symptoms.	3	yes	1	no	2	2	no	1	2	5	5	1	5	5	0	3	1	5	5	5	5	3	0	4	5	5	5	5	5	3	1	5	1	5	5	1
38	Man	2	Single	2	High school	4	Average	2	no	2	yes	1	1. I spent it at home without any symptoms..	1	yes	1	no	2	2	no	2		0	0	1	0	0	0	0	0	0	0	0	0	0	0	0	0	0	0	0	0	0	3	4	1	5	5	3
39	woman	1	Married	1	Undergraduate	5	Average	2	no	2	yes	1	5. I was hospitalized with severe symptoms	5	no	2	no	2	2	no	1	1	5	5	5	5	2	5	4	5	5	5	5	5	5	5	5	4	4	4	4	5	4	5	4	5	1	5	5
37	Man	2	Single	2	High school	4	Average	2	no	2	yes	1	3. Average spent severely at home with symptoms.	3	no	2	no	2	2	no	1	1	4	5	1	0	0	0	0	0	0	0	0	0	5	0	0	0	0	0	0	0	4	1	4	1	1	5	5
34	Man	2	Single	2	High school	4	Average	2	no	2	no	2	1. I spent it at home without any symptoms..	1	no	2	no	2	2	no	2		2	2	5	2	5	2	3	5	4	5	5	3	2	2	4	5	5	5	4	4	3	5	5	4	3	5	3
41	woman	1	Married	1	Postgraduate	6	Average	2	no	2	no	2	3. Average spent severely at home with symptoms.	3	yes	1	no	2	2	no	1	2	5	5	4	2	5	2	2	2	2	2	4	5	4	2	3	3	3	4	4	1	3	1	4	1	1	4	5
41	Man	2	Married	1	Undergraduate	5	Average	2	no	2	yes	1	2. I stayed at home with mild symptoms..	2	no	2	no	2	2	no	1	3	2	2	3	2	2	3	3	2	3	3	2	3	2	2	3	2	3	3	2	2	2	3	4	3	4	3	3
36	Man	2	Married	1	Undergraduate	5	Average	2	no	2	no	2	4. I spent at home with severe symptoms with support from the hospital.	4	yes	1	no	2	2	no	1	2	4	5	5	3	5	4	4	5	4	4	3	5	4	3	5	4	5	5	3	3	4	1	5	1	3	5	5
53	Man	2	Married	1	Undergraduate	5	Average	2	no	2	yes	1	3. Average spent severely at home with symptoms.	3	yes	1	no	2	2	no	1	3	2	1	3	2	4	3	3	2	3	4	4	3	3	2	4	3	2	3	3	2	3	2	4	2	1	3	3
35	Man	2	Married	1	High school	4	below average	1	no	2	yes	1	6. I had a very severe illness and was treated in intensive care.	6	yes	1	no	2	2	no	1	2	2	3	5	4	4	5	5	5	3	5	3	2	2	2	5	3	4	3	2	3	1	3	1	5	4	3	3
38	Man	2	Married	1	High school	4	below average	1	no	2	no	2	2. I stayed at home with mild symptoms..	2	yes	1	no	2	2	no	1	2	1	2	1	1	1	1	2	2	1	3	2	4	3	0	1	3	2	2	2	3	2	2	3	3	5	3	2
40	Man	2	Married	1	Undergraduate	5	Average	2	no	2	yes	1	3. Average spent severely at home with symptoms.	3	no	2	no	2	2	no	1	1	5	1	1	0	5	0	2	0	0	0	0	5	0	0	3	0	2	3	0	0	5	3	1	3	5	5	5
38	Man	2	Married	1	Postgraduate	6	Average	2	no	2	yes	1	4. I spent at home with severe symptoms with support from the hospital.	4	no	2	yes	1	2	no	1	2	4	5	4	4	5	4	4	4	4	4	3	3	3	2	4	5	4	4	5	5	5	1	4	3	1	1	3
50	Man	2	Married	1	Postgraduate	6	Average	2	no	2	yes	1	3. Average spent severely at home with symptoms.	3	yes	1	no	2	1	yes	1	2	4	5	3	2	5	1	2	1	2	2	1	5	1	1	5	4	2	5	2	1	1	4	5	2	2	2	4
31	Man	2	Single	2	Postgraduate	6	Average	2	no	2	yes	1	3. Average spent severely at home with symptoms.	3	yes	1	no	2	2	no	2		3	2	3	3	4	3	2	2	2	3	2	2	1	1	2	2	2	4	3	2	2	2	4	2	3	3	3
51	Man	2	Married	1	Postgraduate	6	Above average	3	no	2	yes	1	2. I stayed at home with mild symptoms..	2	yes	1	no	2	2	no	1	1	2	1	4	4	4	4	3	4	3	4	4	3	3	4	4	5	5	4	5	4	4	1	4	2	2	4	2
43	Man	2	Married	1	Undergraduate	5	Average	2	no	2	yes	1	4. I spent at home with severe symptoms with support from the hospital.	4	no	2	no	2	2	no	1	2	3	3	3	3	5	1	3	2	2	4	2	3	2	1	5	3	3	5	4	2	2	3	4	1	3	5	2
42	Man	2	Married	1	Undergraduate	5	Average	2	no	2	yes	1	2. I stayed at home with mild symptoms..	2	no	2	no	2	2	no	1	3	1	2	3	3	4	2	3	3	3	3	3	3	3	1	4	3	3	4	3	3	3	3	3	4	3	3	4
28	Man	2	Married	1	Postgraduate	6	Average	2	no	2	yes	1	3. Average spent severely at home with symptoms.	3	yes	1	no	2	2	no	2		0	0	2	0	1	3	0	1	0	2	0	1	0	0	0	0	0	0	1	0	1	2	4	1	3	2	3
38	Man	2	Married	1	Undergraduate	5	Average	2	no	2	yes	1	3. Average spent severely at home with symptoms.	3	no	2	no	2	2	no	2		1	1	2	1	1	2	1	1	1	1	1	1	1	1	2	2	1	1	2	2	1	2	5	4	4	4	2
51	Man	2	Married	1	Undergraduate	5	Average	2	yes	1	yes	1	3. Average spent severely at home with symptoms.	3	yes	1	yes	1	2	no	1	4	5	1	2	1	5	3	3	3	3	5	5	3	3	3	5	5	5	5	3	3	3	3	5	3	5	3	5
30	Man	2	Single	2	Undergraduate	5	Average	2	no	2	yes	1	2. I stayed at home with mild symptoms..	2	no	2	no	2	2	no	2		4	4	3	4	4	3	4	3	3	5	4	3	3	3	4	4	4	4	4	4	3	2	4	2	1	3	3
38	Man	2	Single	2	Secondary school	3	below average	1	yes	1	yes	1	3. Average spent severely at home with symptoms.	3	no	2	no	2	2	no	2		3	3	3	4	4	4	3	4	4	4	3	3	3	3	4	4	4	4	4	4	4	1	5	1	3	3	3
62	Man	2	Married	1	High school	4	below average	1	yes	1	yes	1	2. I stayed at home with mild symptoms..	2	no	2	no	2	2	no	1	4	4	3	4	3	3	4	4	4	3	2	4	3	4	4	3	3	2	4	3	3	2	4	2	3	4	3	3
52	woman	1	Married	1	Postgraduate	6	Average	2	no	2	yes	1	3. Average spent severely at home with symptoms.	3	no	2	no	2	2	no	1	1	4	4	1	2	5	2	3	2	4	2	3	5	4	3	3	4	3	4	3	3	4	3	4	1	3	4	4
30	woman	1	Married	1	Undergraduate	5	Average	2	no	2	no	2	3. Average spent severely at home with symptoms.	3	yes	1	no	2	2	no	2		4	5	3	4	5	3	4	3	2	5	5	5	5	2	5	2	2	5	5	1	1	1	5	1	1	5	5
27	Man	2	Married	1	Postgraduate	6	Average	2	no	2	yes	1	2. I stayed at home with mild symptoms..	2	no	2	no	2	2	no	2		0	1	2	2	0	0	0	0	2	1	2	0	1	1	1	1	0	1	1	1	0	2	4	4	5	4	2
43	Man	2	Married	1	Undergraduate	5	Average	2	no	2	yes	1	2. I stayed at home with mild symptoms..	2	no	2	no	2	2	no	1	4	0	2	1	2	5	2	0	0	0	2	2	3	2	2	3	3	4	4	3	4	3	4	4	3	3	4	4
34	Man	2	Married	1	High school	4	Average	2	no	2	yes	1	2. I stayed at home with mild symptoms..	2	no	2	no	2	2	no	1	3	0	5	3	5	5	5	3	5	5	5	5	5	3	2	5	5	5	4	5	5	5	2	5	1	1	4	5
44	Man	2	Married	1	High school	4	below average	1	no	2	no	2	1. I spent it at home without any symptoms..	1	no	2	no	2	2	no	1	2	0	0	1	0	0	0	0	0	0	0	0	0	0	0	0	0	0	0	0	0	0	1	1	1	1	1	1
32	woman	1	Single	2	Undergraduate	5	Average	2	no	2	yes	1	2. I stayed at home with mild symptoms..	2	yes	1	no	2	2	no	2		2	3	4	2	3	2	2	2	2	3	2	3	3	1	2	2	3	0	2	1	2	3	5	3	3	3	3
36	Man	2	Married	1	High school	4	Average	2	no	2	yes	1	4. I spent at home with severe symptoms with support from the hospital.	4	yes	1	no	2	2	no	1	2	5	4	4	4	4	3	4	3	3	3	4	4	3	4	3	4	4	3	3	3	2	5	4	5	5	1	1
36	Man	2	Single	2	Undergraduate	5	Average	2	no	2	no	2	3. Average spent severely at home with symptoms.	3	no	2	no	2	2	no	2		0	0	1	0	3	0	0	0	0	5	3	0	5	0	0	0	0	0	5	0	0	1	5	1	1	4	5
30	woman	1	Single	2	Undergraduate	5	Average	2	no	2	yes	1	2. I stayed at home with mild symptoms..	2	no	2	no	2	2	no	2		4	3	2	4	3	2	3	2	4	4	3	2	2	2	2	2	3	2	4	3	3	4	4	2	2	1	4
38	Man	2	Married	1	Undergraduate	5	Average	2	no	2	no	2	2. I stayed at home with mild symptoms..	2	no	2	no	2	2	no	1	2	0	0	1	1	1	1	1	1	1	1	1	2	2	1	1	1	1	1	1	1	1	4	3	3	3	3	3
39	woman	1	Married	1	Undergraduate	5	Average	2	no	2	no	2	2. I stayed at home with mild symptoms..	2	no	2	no	2	2	no	1	2	3	3	2	2	3	3	3	3	3	3	3	4	4	1	3	3	4	4	3	2	4	2	1	1	1	3	5
42	Man	2	Married	1	High school	4	Average	2	no	2	no	2	2. I stayed at home with mild symptoms..	2	yes	1	no	2	2	no	1	2	0	1	3	5	4	4	4	3	3	4	5	3	3	2	5	4	3	5	5	3	3	2	4	2	2	5	3
40	Man	2	Single	2	High school	4	Average	2	no	2	yes	1	2. I stayed at home with mild symptoms..	2	no	2	no	2	2	no	2		0	5	5	5	5	4	5	4	3	5	5	3	3	3	5	5	5	5	5	3	5	5	5	5	5	5	5
54	Man	2	Married	1	High school	4	Above average	3	no	2	yes	1	2. I stayed at home with mild symptoms..	2	no	2	no	2	2	no	1	2	5	5	3	5	5	5	4	3	4	5	5	4	4	3	5	5	5	5	4	3	3	4	3	3	5	5	5
35	Man	2	Married	1	High school	4	Average	2	no	2	no	2	3. Average spent severely at home with symptoms.	3	yes	1	no	2	2	no	1	2	5	3	3	5	5	1	1	2	1	1	1	1	1	1	1	5	1	5	1	1	1	1	5	1	1	5	5
34	woman	1	Single	2	Undergraduate	5	Average	2	no	2	yes	1	3. Average spent severely at home with symptoms.	3	no	2	no	2	2	no	2		3	4	4	4	4	3	3	3	3	4	3	4	2	1	3	3	3	3	3	2	3	3	4	3	4	2	4
27	woman	1	Single	2	Undergraduate	5	Average	2	no	2	yes	1	3. Average spent severely at home with symptoms.	3	yes	1	no	2	2	no	2		4	5	2	4	5	4	4	4	5	4	4	4	4	0	5	5	3	4	5	4	4	3	4	4	4	3	3
49	Man	2	Married	1	High school	4	Above average	3	no	2	yes	1	3. Average spent severely at home with symptoms.	3	yes	1	yes	1	2	no	1	2	1	3	1	0	1	1	0	0	0	2	1	1	1	0	1	2	1	2	2	0	0	3	2	5	5	5	5
36	Man	2	Married	1	High school	4	Average	2	no	2	yes	1	3. Average spent severely at home with symptoms.	3	no	2	no	2	2	no	1	1	0	3	5	3	5	4	4	4	4	4	3	4	3	3	3	4	4	5	4	3	3	4	3	3	1	5	4
34	Man	2	Married	1	High school	4	Average	2	no	2	yes	1	3. Average spent severely at home with symptoms.	3	yes	1	no	2	2	no	1	1	5	5	5	5	5	0	5	0	5	5	5	5	5	5	0	3	3	5	5	0	0	5	5	5	5	5	5
48	Man	2	Married	1	Undergraduate	5	Average	2	no	2	yes	1	3. Average spent severely at home with symptoms.	3	no	2	no	2	1	yes	1	3	5	5	5	2	5	1	5	1	5	5	4	5	4	1	3	2	2	3	3	1	2	2	3	5	3	3	5
38	woman	1	Married	1	Undergraduate	5	Average	2	no	2	yes	1	3. Average spent severely at home with symptoms.	3	yes	1	no	2	2	no	1	2	3	2	1	1	1	1	1	1	2	5	3	1	1	3	4	4	3	3	5	2	1	1	4	2	1	5	5
43	Man	2	Married	1	Undergraduate	5	Average	2	no	2	yes	1	3. Average spent severely at home with symptoms.	3	yes	1	no	2	2	no	1	2	4	5	1	4	5	5	4	4	5	3	3	5	4	0	5	3	5	5	4	3	3	1	5	1	1	5	5
47	woman	1	Married	1	Undergraduate	5	Average	2	no	2	yes	1	2. I stayed at home with mild symptoms..	2	yes	1	no	2	2	no	1	4	0	0	1	0	0	0	0	0	0	0	0	0	0	0	0	0	0	0	0	0	0	5	5	3	3	3	3
71	woman	1	Married	1	Literate	1	Average	2	no	2	yes	1	4. I spent at home with severe symptoms with support from the hospital.	4	yes	1	yes	1	2	no	1	3	4	4	3	5	5	5	2	4	4	3	3	5	4	3	3	4	4	5	5	3	3	4	4	4	3	4	3
29	woman	1	Single	2	Postgraduate	6	Above average	3	no	2	no	2	3. Average spent severely at home with symptoms.	3	yes	1	no	2	2	no	2		2	1	1	0	2	4	0	4	3	3	0	0	0	0	3	0	0	0	2	1	3	1	5	3	3	3	5
37	Man	2	Married	1	Undergraduate	5	below average	1	no	2	yes	1	2. I stayed at home with mild symptoms..	2	no	2	no	2	2	no	1	1	1	4	2	0	5	1	3	1	1	0	2	4	2	0	4	3	3	3	4	3	4	4	3	4	4	5	4
31	woman	1	Single	2	Undergraduate	5	Average	2	no	2	yes	1	3. Average spent severely at home with symptoms.	3	yes	1	no	2	2	no	2		3	1	2	3	4	3	2	2	2	4	4	4	4	3	4	3	5	5	5	3	3	5	5	5	3	5	5
19	Man	2	Single	2	Undergraduate	5	Average	2	no	2	yes	1	3. Average spent severely at home with symptoms.	3	yes	1	yes	1	2	no	2		2	4	2	2	1	4	3	2	2	2	3	4	2	1	2	1	4	1	2	1	4	2	2	5	1	2	5
34	woman	1	Married	1	Undergraduate	5	Average	2	no	2	yes	1	2. I stayed at home with mild symptoms..	2	yes	1	no	2	2	no	1	1	2	4	2	4	3	2	2	2	2	2	2	2	2	2	4	3	2	2	3	2	2	1	5	2	2	5	5
38	Man	2	Married	1	Undergraduate	5	Average	2	no	2	yes	1	5. I was hospitalized with severe symptoms.	5	no	2	no	2	2	no	1	2	3	3	1	0	0	0	0	0	0	1	1	2	1	0	1	2	1	3	1	1	1	2	4	1	2	4	4
32	woman	1	Married	1	Postgraduate	6	Above average	3	no	2	yes	1	2. I stayed at home with mild symptoms..	2	yes	1	no	2	2	no	1	1	0	2	2	0	1	2	0	0	1	0	0	1	1	1	1	1	1	1	1	1	0	1	5	1	1	1	1
40	Man	2	Married	1	Undergraduate	5	Average	2	no	2	yes	1	2. I stayed at home with mild symptoms..	2	no	2	no	2	1	yes	2		5	5	4	3	4	3	3	3	4	4	3	4	4	3	4	3	3	3	2	5	3	1	3	3	3	3	3
39	woman	1	Married	1	Undergraduate	5	Average	2	no	2	yes	1	5. I was hospitalized with severe symptoms.	5	yes	1	no	2	2	no	1	2	3	4	4	4	5	3	4	4	5	2	4	5	5	4	5	2	5	5	4	2	4	2	5	1	5	5	5
49	woman	1	Married	1	High school	4	below average	1	no	2	no	2	3. Average spent severely at home with symptoms.	3	yes	1	yes	1	2	no	1	2	4	4	3	5	4	4	3	2	4	4	4	3	3	3	4	5	4	4	5	4	3	5	2	5	3	2	4
48	Man	2	Married	1	Undergraduate	5	Average	2	no	2	yes	1	6. I had a very severe illness and was treated in intensive care.	6	no	2	yes	1	2	no	1	2	5	5	3	2	4	1	4	1	1	2	2	1	1	0	1	3	1	1	2	1	2	2	4	3	4	3	4
46	Man	2	Married	1	Undergraduate	5	Average	2	no	2	yes	1	2. I stayed at home with mild symptoms..	2	no	2	no	2	2	no	1	1	0	2	2	3	3	0	1	1	1	3	2	2	3	0	2	2	2	2	3	1	3	4	4	1	1	4	4
34	Man	2	Married	1	Undergraduate	5	Average	2	no	2	no	2	3. Average spent severely at home with symptoms.	3	yes	1	no	2	2	no	1	1	5	4	3	0	0	3	3	2	3	3	3	3	3	0	3	3	3	0	3	2	4	2	5	1	2	2	4
34	Man	2	Single	2	Undergraduate	5	Average	2	no	2	no	2	1. I spent it at home without any symptoms..	1	no	2	no	2	2	no	2		1	1	3	1	1	1	2	1	2	1	2	1	2	1	1	1	1	2	2	1	1	1	3	3	1	2	3
52	Man	2	Married	1	High school	4	below average	1	no	2	no	2	3. Average spent severely at home with symptoms.	3	yes	1	yes	1	2	no	1	2	2	2	3	2	3	3	3	3	2	2	1	2	1	0	1	3	2	1	3	1	2	4	2	2	5	1	1
43	woman	1	Married	1	High school	4	Average	2	no	2	no	2	2. I stayed at home with mild symptoms..	2	yes	1	yes	1	2	no	1	2	5	5	3	4	5	1	5	3	5	5	5	5	5	4	5	5	4	5	5	3	3	5	4	3	1	2	2
38	woman	1	Married	1	Postgraduate	6	Average	2	no	2	yes	1	5. I was hospitalized with severe symptoms.	5	no	2	no	2	2	no	1	2	3	3	2	3	3	3	3	3	3	4	3	3	3	3	3	4	3	3	2	3	3	2	2	2	3	3	2
28	Man	2	Married	1	Undergraduate	5	Average	2	no	2	yes	1	4. I spent at home with severe symptoms with support from the hospital.	4	yes	1	no	2	2	no	1	1	4	4	3	4	5	2	2	4	3	3	3	4	4	2	4	3	3	3	3	2	4	3	4	3	4	3	3
33	woman	1	Married	1	Postgraduate	6	Average	2	no	2	yes	1	2. I stayed at home with mild symptoms..	2	no	2	no	2	2	no	1	1	3	5	5	5	5	3	5	4	4	5	5	5	5	4	4	4	5	5	5	5	5	4	5	4	3	5	5
41	Man	2	Married	1	High school	4	Average	2	no	2	yes	1	3. Average spent severely at home with symptoms.	3	yes	1	no	2	2	no	1	1	4	5	4	4	5	4	4	3	5	5	5	4	4	1	3	4	4	5	5	5	4	2	5	1	5	5	4
47	Man	2	Married	1	High school	4	Average	2	no	2	no	2	2. I stayed at home with mild symptoms..	2	no	2	yes	1	2	no	1	2	0	0	1	0	0	0	0	0	0	0	0	0	0	0	0	0	0	0	0	0	0	5	5	5	5	5	4
57	woman	1	Single	2	Primary school	2	below average	1	no	2	yes	1	3. Average spent severely at home with symptoms.	3	no	2	no	2	2	no	1	3	4	4	1	1	0	4	2	3	3	3	2	2	2	0	4	1	0	0	0	0	1	2	4	2	1	5	5
36	woman	1	Married	1	Undergraduate	5	Average	2	no	2	no	2	2. I stayed at home with mild symptoms..	2	no	2	no	2	2	no	1	2	3	5	5	5	5	3	5	2	5	5	5	5	5	5	4	3	3	5	5	4	5	1	5	1	5	1	5
24	woman	1	Single	2	Undergraduate	5	Average	2	no	2	yes	1	2. I stayed at home with mild symptoms..	2	no	2	no	2	2	no	2		1	1	3	1	1	1	1	1	1	1	1	1	1	1	1	1	1	1	1	1	1	1	3	2	4	3	4
22	Man	2	Single	2	High school	4	Average	2	no	2	no	2	2. I stayed at home with mild symptoms..	2	yes	1	yes	1	2	no	2		2	4	4	4	3	3	5	3	4	5	3	4	1	3	4	5	5	4	3	3	5	5	4	4	3	2	5
48	Man	2	Married	1	Undergraduate	5	Average	2	no	2	yes	1	3. Average spent severely at home with symptoms.	3	yes	1	no	2	2	no	1	3	5	5	4	1	1	2	4	4	1	1	2	2	3	2	4	4	2	2	3	2	4	2	3	3	1	3	4
36	Man	2	Married	1	Undergraduate	5	Average	2	no	2	yes	1	2. I stayed at home with mild symptoms..	2	no	2	no	2	2	no	1	2	2	4	3	2	2	3	3	2	4	4	4	5	4	2	3	4	4	3	5	4	2	2	5	5	1	5	3
42	woman	1	Married	1	Undergraduate	5	Average	2	yes	1	yes	1	3. Average spent severely at home with symptoms.	3	yes	1	no	2	2	no	1	1	1	0	1	2	1	1	1	2	1	2	1	2	1	2	1	1	1	1	1	1	0	1	5	2	5	5	5
22	woman	1	Single	2	Undergraduate	5	Average	2	no	2	yes	1	2. I stayed at home with mild symptoms..	2	no	2	no	2	2	no	2		3	5	1	3	3	2	5	1	5	5	5	4	3	3	3	4	2	0	2	2	1	3	5	4	4	4	1
21	woman	1	Single	2	Undergraduate	5	Average	2	no	2	no	2	2. I stayed at home with mild symptoms..	2	no	2	no	2	2	no	2		2	2	2	1	2	2	3	2	4	3	3	3	2	3	3	2	3	2	3	2	2	2	3	3	3	3	3
29	Man	2	Single	2	Undergraduate	5	Average	2	no	2	yes	1	3. Average spent severely at home with symptoms.	3	no	2	no	2	2	no	2		1	1	3	3	1	2	3	2	1	2	4	2	2	2	3	2	2	1	0	1	5	3	4	4	2	1	2
50	Man	2	Married	1	Undergraduate	5	Average	2	no	2	no	2	2. I stayed at home with mild symptoms..	2	no	2	no	2	2	no	1	3	1	1	2	0	2	1	2	0	0	2	1	0	2	1	1	1	0	2	0	0	2	2	4	1	3	4	4
37	Man	2	Married	1	Undergraduate	5	below average	1	no	2	yes	1	3. Average spent severely at home with symptoms.	3	no	2	yes	1	2	no	1	1	2	1	1	3	3	1	1	1	2	3	2	1	1	0	0	0	0	1	4	0	1	3	3	3	3	3	3
21	woman	1	Single	2	Undergraduate	5	Average	2	no	2	yes	1	2. I stayed at home with mild symptoms..	2	no	2	no	2	2	no	2		4	5	4	3	4	3	3	3	3	3	3	4	3	2	4	4	3	4	4	3	3	3	2	1	5	1	1
32	Man	2	Married	1	Undergraduate	5	Average	2	yes	1	yes	1	2. I stayed at home with mild symptoms..	2	no	2	no	2	2	no	1	1	0	0	1	2	0	3	1	2	0	4	1	0	0	0	0	0	0	0	0	0	0	2	5	3	1	2	5
29	Man	2	Single	2	High school	4	Average	2	no	2	yes	1	1. I spent it at home without any symptoms..	1	no	2	no	2	2	no	2		2	3	3	3	2	2	2	2	2	3	3	3	2	3	2	3	2	4	4	4	4	3	3	4	3	4	3
35	Man	2	Married	1	Undergraduate	5	Average	2	no	2	no	2	3. Average spent severely at home with symptoms.	3	yes	1	yes	1	2	no	1	1	3	3	3	3	3	4	4	3	3	3	3	3	3	4	3	3	3	3	3	3	3	3	3	3	3	3	3
22	woman	1	Single	2	Undergraduate	5	Average	2	no	2	yes	1	3. Average spent severely at home with symptoms.	3	no	2	no	2	2	no	2		2	4	2	4	3	2	2	2	3	4	2	2	2	2	1	2	3	5	3	1	1	1	3	3	3	5	5
41	Man	2	Married	1	Undergraduate	5	Average	2	no	2	yes	1	3. Average spent severely at home with symptoms.	3	no	2	no	2	2	no	1	2	3	4	3	2	3	4	2	2	2	2	2	4	2	2	3	3	2	3	2	2	4	3	2	4	3	5	3
30	woman	1	Married	1	Postgraduate	6	Average	2	no	2	yes	1	3. Average spent severely at home with symptoms.	3	yes	1	no	2	2	no	2		2	4	3	3	3	3	3	0	0	0	0	0	2	0	0	0	0	0	0	0	0	1	2	4	5	3	3
40	Man	2	Married	1	High school	4	below average	1	no	2	no	2	2. I stayed at home with mild symptoms..	2	yes	1	no	2	2	no	1	2	0	0	1	0	0	0	0	0	0	0	0	0	0	0	0	0	0	0	0	0	0	3	5	3	1	5	5
45	woman	1	Married	1	High school	4	Average	2	no	2	yes	1	1. I spent it at home without any symptoms..	1	no	2	no	2	2	no	1	2	0	0	1	3	0	0	0	0	0	3	3	0	0	0	3	3	0	0	0	0	0	1	5	4	1	5	1
32	woman	1	Single	2	Undergraduate	5	Average	2	no	2	yes	1	2. I stayed at home with mild symptoms..	2	yes	1	no	2	2	no	2		5	5	3	5	5	5	3	3	3	5	5	5	5	0	5	5	5	5	5	5	3	1	5	1	1	5	5
32	woman	1	Married	1	Postgraduate	6	Above average	3	no	2	yes	1	2. I stayed at home with mild symptoms..	2	yes	1	no	2	2	no	1	1	0	2	2	0	1	2	0	0	1	0	0	1	1	1	1	1	1	1	1	1	0	1	5	1	1	1	1
41	Man	2	Married	1	Undergraduate	5	below average	1	no	2	yes	1	2. I stayed at home with mild symptoms..	2	no	2	no	2	2	no	1	1	4	1	1	1	0	1	2	1	1	1	1	1	0	0	4	1	1	1	1	1	5	4	1	3	5	3	3
52	Man	2	Married	1	High school	4	Average	2	no	2	yes	1	2. I stayed at home with mild symptoms..	2	no	2	no	2	2	no	1	2	4	4	3	5	5	4	3	4	5	5	4	4	5	5	5	5	4	5	5	4	4	3	5	3	4	5	1
38	Man	2	Married	1	Undergraduate	5	Average	2	no	2	yes	1	1. I spent it at home without any symptoms..	1	yes	1	no	2	2	no	1	2	5	5	5	5	5	5	5	2	4	4	5	4	4	4	4	4	4	5	5	4	3	5	4	5	5	4	5
31	woman	1	Married	1	Undergraduate	5	Average	2	no	2	no	2	3. Average spent severely at home with symptoms.	3	yes	1	no	2	2	no	1	1	5	5	5	0	5	0	5	0	5	5	3	0	2	0	2	5	5	5	5	4	2	5	3	2	5	5	5
38	woman	1	Married	1	Undergraduate	5	Average	2	no	2	yes	1	2. I stayed at home with mild symptoms..	2	no	2	no	2	2	no	1	2	4	4	4	3	5	5	4	2	2	5	5	5	4	0	2	1	2	2	3	0	2	4	4	2	5	3	5
31	woman	1	Married	1	Undergraduate	5	Average	2	no	2	yes	1	2. I stayed at home with mild symptoms..	2	no	2	no	2	2	no	1	1	5	4	4	2	5	3	4	2	3	4	4	5	3	4	3	3	3	5	5	2	3	2	3	5	3	5	5
33	woman	1	Single	2	Postgraduate	6	Average	2	no	2	no	2	2. I stayed at home with mild symptoms..	2	no	2	no	2	2	no	2		1	1	2	0	3	0	0	0	0	0	0	0	0	4	0	0	0	1	2	0	0	3	5	1	4	4	5
31	Man	2	Single	2	Postgraduate	6	Average	2	no	2	no	2	2. I stayed at home with mild symptoms..	2	yes	1	no	2	2	no	2		2	2	1	0	4	4	0	0	3	0	0	0	0	0	0	3	3	3	2	0	4	2	1	1	1	3	5
51	Man	2	Married	1	Undergraduate	5	below average	1	no	2	yes	1	2. I stayed at home with mild symptoms..	2	no	2	no	2	2	no	1	3	1	1	1	1	4	1	3	1	1	1	1	5	1	1	5	1	3	4	1	1	5	5	4	1	5	5	5
34	woman	1	Married	1	High school	4	Average	2	no	2	yes	1	3. Average spent severely at home with symptoms.	3	yes	1	no	2	2	no	1	1	5	5	4	5	4	2	4	4	5	4	4	4	4	4	4	4	4	4	4	3	4	4	4	5	5	4	4
28	Man	2	Married	1	Undergraduate	5	Average	2	no	2	yes	1	3. Average spent severely at home with symptoms.	3	no	2	no	2	2	no	2		1	3	1	0	4	0	0	0	0	0	0	5	3	0	5	0	2	5	5	3	5	4	4	1	3	4	5
36	Man	2	Married	1	Undergraduate	5	Average	2	no	2	yes	1	2. I stayed at home with mild symptoms..	2	yes	1	no	2	2	no	1	1	0	0	1	0	0	0	0	0	0	0	0	0	0	0	0	0	0	0	0	0	0	1	5	1	1	5	5
42	Man	2	Married	1	Undergraduate	5	Average	2	no	2	yes	1	5. I was hospitalized with severe symptoms.	5	yes	1	no	2	2	no	1	3	4	4	1	2	4	2	1	1	1	3	2	1	1	1	5	3	2	3	3	1	1	1	4	3	3	5	5
29	woman	1	Married	1	Undergraduate	5	Average	2	no	2	yes	1	2. I stayed at home with mild symptoms..	2	yes	1	no	2	2	no	1	1	4	5	1	1	5	4	1	1	1	5	1	5	1	1	4	1	4	4	5	4	5	4	2	4	5	2	5
32	woman	1	Single	2	Undergraduate	5	Average	2	no	2	yes	1	2. I stayed at home with mild symptoms..	2	yes	1	no	2	2	no	2		2	3	4	2	3	2	2	2	2	3	2	3	3	1	2	2	3	0	2	1	2	3	5	3	3	3	3
31	Man	2	Married	1	Undergraduate	5	Average	2	no	2	yes	1	1. I spent it at home without any symptoms..	1	no	2	no	2	2	no	1	1	3	3	3	3	3	3	3	3	3	3	3	3	3	3	3	3	3	3	3	3	3	3	3	3	3	3	3
37	Man	2	Married	1	Undergraduate	5	below average	1	no	2	yes	1	3. Average spent severely at home with symptoms.	3	no	2	no	2	2	no	1	3	3	4	2	3	3	1	2	1	2	3	2	2	2	1	2	3	2	4	4	2	2	2	3	3	3	4	4
33	Man	2	Married	1	Undergraduate	5	Average	2	no	2	no	2	2. I stayed at home with mild symptoms..	2	yes	1	no	2	2	no	1	1	5	3	4	3	3	3	4	3	3	3	4	3	4	3	4	2	3	3	3	4	3	4	4	4	3	4	3
31	woman	1	Married	1	Postgraduate	6	Average	2	no	2	yes	1	2. I stayed at home with mild symptoms..	2	no	2	no	2	2	no	1	1	4	4	1	0	0	2	1	2	3	5	5	3	3	4	3	2	2	2	4	1	4	1	5	1	1	5	5
33	Man	2	Married	1	High school	4	Average	2	no	2	yes	1	3. Average spent severely at home with symptoms.	3	no	2	yes	1	2	no	1	2	3	3	3	3	3	3	3	3	3	3	3	3	3	3	3	3	3	3	3	3	3	3	3	3	3	4	3
35	woman	1	Married	1	Undergraduate	5	Average	2	no	2	yes	1	3. Average spent severely at home with symptoms.	3	yes	1	yes	1	2	no	1	1	5	2	1	0	5	2	2	1	0	3	0	2	0	0	0	4	1	5	3	0	1	3	3	2	5	5	5
37	Man	2	Married	1	High school	4	below average	1	no	2	yes	1	2. I stayed at home with mild symptoms..	2	no	2	no	2	2	no	1	2	2	5	3	3	5	4	3	2	1	3	3	4	3	0	4	4	3	5	4	3	3	3	4	3	3	3	3
34	Man	2	Married	1	Undergraduate	5	Average	2	no	2	yes	1	3. Average spent severely at home with symptoms.	3	no	2	no	2	2	no	1	1	5	2	2	1	1	0	1	2	2	1	2	1	1	0	0	2	2	1	1	0	0	3	2	4	5	4	1
32	Man	2	Married	1	Undergraduate	5	Average	2	no	2	no	2	2. I stayed at home with mild symptoms..	2	no	2	no	2	2	no	2		0	0	1	0	0	0	0	0	0	0	0	0	0	0	0	0	0	0	0	0	0	1	4	4	4	5	3
32	Man	2	Married	1	Postgraduate	6	Average	2	no	2	yes	1	2. I stayed at home with mild symptoms..	2	yes	1	no	2	2	no	1	1	2	3	2	4	4	3	2	1	2	3	2	3	3	2	3	3	3	4	3	3	3	2	4	3	3	4	4
45	Man	2	Married	1	Undergraduate	5	Average	2	no	2	yes	1	3. Average spent severely at home with symptoms.	3	no	2	no	2	2	no	1	3	4	4	2	1	5	3	5	4	4	4	4	4	3	0	5	4	4	5	2	2	2	3	4	2	3	4	2
42	Man	2	Married	1	Undergraduate	5	Average	2	no	2	yes	1	2. I stayed at home with mild symptoms..	2	no	2	no	2	2	no	1	3	4	5	4	4	5	3	3	2	3	4	2	3	5	3	3	3	3	4	2	2	4	1	2	2	1	5	5
48	woman	1	Married	1	Undergraduate	5	Average	2	no	2	yes	1	3. Average spent severely at home with symptoms.	3	yes	1	no	2	2	no	1	2	1	5	2	3	4	4	3	3	3	3	3	3	4	2	3	4	4	3	4	3	3	2	4	2	2	4	4
38	Man	2	Married	1	Postgraduate	6	below average	1	no	2	no	2	1. I spent it at home without any symptoms..	1	no	2	no	2	2	no	2		5	5	4	5	5	5	5	2	5	5	5	5	0	1	5	3	3	5	5	5	5	1	1	1	5	1	5
41	Man	2	Married	1	Undergraduate	5	Average	2	no	2	yes	1	5. I was hospitalized with severe symptoms.	5	yes	1	no	2	2	no	1	3	3	3	3	3	3	3	3	3	3	3	3	3	3	3	3	3	3	3	3	3	3	3	3	3	3	3	3
32	Man	2	Married	1	Undergraduate	5	Average	2	no	2	no	2	2. I stayed at home with mild symptoms..	2	yes	1	no	2	2	no	2		1	5	4	4	4	4	1	1	2	2	3	3	3	1	3	2	4	4	4	2	4	4	5	3	4	5	5
39	Man	2	Married	1	High school	4	Average	2	no	2	no	2	3. Average spent severely at home with symptoms.	3	yes	1	no	2	2	no	1	2	1	1	1	2	2	2	2	3	3	3	3	3	3	3	3	3	3	3	3	3	3	2	3	3	2	3	3
41	woman	1	Married	1	Undergraduate	5	Average	2	no	2	yes	1	3. Average spent severely at home with symptoms.	3	yes	1	no	2	2	no	1	2	4	4	3	2	4	4	2	1	0	4	1	4	1	1	2	1	2	3	5	2	1	1	5	1	5	5	1
37	Man	2	Married	1	High school	4	Average	2	no	2	no	2	2. I stayed at home with mild symptoms..	2	no	2	no	2	2	no	1	2	0	1	2	3	3	1	3	4	2	3	4	4	3	1	3	5	4	3	3	3	2	2	3	4	5	5	3
43	Man	2	Married	1	High school	4	Average	2	no	2	no	2	2. I stayed at home with mild symptoms..	2	no	2	no	2	2	no	1	2	4	4	4	3	5	5	3	2	4	2	2	2	3	2	4	3	4	5	4	3	5	4	3	3	4	3	5
32	Man	2	Married	1	High school	4	Average	2	no	2	yes	1	3. Average spent severely at home with symptoms.	3	yes	1	no	2	2	no	1	2	0	5	5	5	5	5	4	5	5	5	3	3	3	3	5	4	4	5	5	4	3	3	4	3	3	3	3
27	Man	2	Married	1	High school	4	Average	2	no	2	no	2	1. I spent it at home without any symptoms..	1	no	2	no	2	2	no	1	1	4	3	3	3	3	3	3	3	3	3	3	3	3	3	3	3	3	3	3	3	4	3	3	3	3	3	3
34	Man	2	Married	1	Undergraduate	5	Average	2	no	2	yes	1	4. I spent at home with severe symptoms with support from the hospital.	4	yes	1	no	2	2	no	1	1	5	5	5	5	4	5	3	3	3	4	5	4	4	5	5	5	5	4	4	4	5	1	4	2	5	5	4
41	Man	2	Married	1	Undergraduate	5	Average	2	no	2	yes	1	2. I stayed at home with mild symptoms..	2	no	2	no	2	2	no	1	2	3	3	3	3	4	3	3	3	3	4	4	4	4	4	5	4	4	4	5	4	4	3	3	3	3	3	3
31	Man	2	Single	2	Undergraduate	5	Average	2	no	2	yes	1	3. Average spent severely at home with symptoms.	3	yes	1	no	2	2	no	2	0	3	3	4	4	3	3	2	2	2	3	3	4	3	2	3	3	2	3	3	2	3	4	4	3	3	3	4
30	Man	2	Married	1	High school	4	Average	2	no	2	yes	1	4. I spent at home with severe symptoms with support from the hospital.	4	yes	1	no	2	2	no	1	1	5	5	4	4	4	4	5	4	3	5	5	5	5	4	4	5	5	4	4	4	4	3	4	3	3	5	4
42	Man	2	Married	1	Undergraduate	5	Average	2	no	2	yes	1	2. I stayed at home with mild symptoms..	2	yes	1	no	2	2	no	1	2	2	3	2	3	3	1	2	1	2	3	2	2	1	1	2	3	2	3	3	3	1	2	4	2	3	4	3
42	woman	1	Married	1	Primary school	2	below average	1	no	2	no	2	4. I spent at home with severe symptoms with support from the hospital.	4	no	2	no	2	2	no	1	3	4	5	5	5	5	4	5	3	4	5	5	5	5	4	5	5	5	5	5	5	5	5	5	5	5	5	5
41	woman	1	Married	1	Undergraduate	5	Average	2	yes	1	yes	1	3. Average spent severely at home with symptoms.	3	no	2	no	2	2	no	1	2	3	2	1	4	3	2	2	2	2	5	3	4	3	1	3	4	5	5	5	5	3	3	5	5	4	5	5
31	Man	2	Single	2	Undergraduate	5	below average	1	no	2	no	2	3. Average spent severely at home with symptoms.	3	no	2	no	2	2	no	2		0	0	1	0	0	0	0	0	0	0	0	0	0	0	0	0	0	0	0	0	0	2	1	2	3	3	5
51	Man	2	Married	1	Undergraduate	5	Average	2	no	2	yes	1	4. I spent at home with severe symptoms with support from the hospital.	4	yes	1	no	2	2	no	1	3	3	4	2	4	5	5	3	4	4	4	4	4	4	2	5	4	4	5	5	5	4	2	3	3	3	3	5
38	Man	2	Married	1	Undergraduate	5	Average	2	no	2	yes	1	2. I stayed at home with mild symptoms..	2	no	2	no	2	2	no	1	3	4	5	1	3	4	2	4	0	0	5	4	4	0	0	4	4	2	5	5	2	0	1	5	5	5	4	1
36	Man	2	Married	1	High school	4	Average	2	no	2	no	2	2. I stayed at home with mild symptoms..	2	no	2	no	2	2	no	1	2	3	3	3	3	3	3	3	3	3	3	3	3	3	3	3	3	3	4	3	3	3	2	4	4	1	3	3
44	Man	2	Married	1	High school	4	Average	2	no	2	yes	1	5. Ağır belirtilerle hastanede yatarak tedavi gördüm.	5	yes	1	no	2	2	no	1	2	0	0	1	4	2	4	0	3	2	5	3	3	4	1	4	3	2	4	4	3	4	1	4	3	3	4	3
36	Man	2	Married	1	High school	4	Average	2	no	2	yes	1	2. I stayed at home with mild symptoms..	2	yes	1	no	2	2	no	1	1	0	0	1	0	0	0	0	0	0	0	0	0	0	0	0	0	0	0	0	3	0	1	5	1	1	5	5
34	woman	1	Married	1	Undergraduate	5	Average	2	no	2	yes	1	3. Average spent severely at home with symptoms.	3	yes	1	no	2	2	no	1	2	5	3	4	4	2	0	4	3	5	5	5	3	4	3	3	0	5	5	5	4	0	5	5	1	5	5	5
37	Man	2	Married	1	Postgraduate	6	Average	2	no	2	yes	1	3. Average spent severely at home with symptoms.	3	yes	1	no	2	2	no	1	2	2	2	2	2	2	1	1	1	0	1	1	1	1	1	1	1	1	1	1	1	1	3	4	3	4	4	4
38	Man	2	Married	1	Undergraduate	5	Average	2	no	2	yes	1	2. I stayed at home with mild symptoms..	2	no	2	no	2	2	no	1	3	0	0	1	0	0	0	0	0	0	2	0	0	0	0	2	2	1	1	0	0	0	2	1	1	5	5	5
48	Man	2	Married	1	Undergraduate	5	Average	2	no	2	yes	1	3. Average spent severely at home with symptoms.	3	yes	1	no	2	2	no	1	2	4	5	4	3	1	2	3	2	4	3	4	3	4	2	1	1	1	1	2	0	2	2	4	2	2	5	4
39	Man	2	Married	1	Undergraduate	5	Average	2	no	2	no	2	2. I stayed at home with mild symptoms..	2	no	2	yes	1	2	no	1	1	4	3	1	2	3	2	3	2	2	3	3	4	4	2	5	4	4	4	4	3	0	1	5	1	5	3	1
34	Man	2	Single	2	High school	4	below average	1	no	2	yes	1	4. I spent at home with severe symptoms with support from the hospital.	4	yes	1	no	2	2	no	2		2	3	1	0	0	3	0	0	0	3	3	2	1	0	0	0	0	0	0	0	0	1	5	1	1	5	5
37	Man	2	Married	1	Undergraduate	5	Average	2	no	2	yes	1	2. I stayed at home with mild symptoms..	2	yes	1	no	2	2	no	1	1	3	2	2	1	1	1	1	1	1	2	1	1	1	0	1	1	1	1	1	1	1	3	3	3	4	4	2
53	Man	2	Married	1	Undergraduate	5	Average	2	no	2	yes	1	3. Average spent severely at home with symptoms.	3	yes	1	no	2	2	no	2		2	3	1	1	3	2	2	2	4	3	2	3	2	1	4	2	3	4	4	3	3	1	5	3	3	3	3
32	woman	1	Married	1	Undergraduate	5	Average	2	no	2	no	2	4. I spent at home with severe symptoms with support from the hospital.	4	no	2	no	2	2	no	1	1	2	3	3	2	2	2	2	1	2	1	1	3	2	1	3	2	3	3	2	1	1	4	4	2	1	4	5
33	Man	2	Married	1	High school	4	Average	2	no	2	yes	1	3. Average spent severely at home with symptoms.	3	no	2	no	2	2	no	1	1	3	3	4	4	4	3	3	3	4	4	3	4	3	3	4	4	3	4	4	3	4	3	4	3	4	5	4
28	woman	1	Married	1	Undergraduate	5	Average	2	no	2	yes	1	2. I stayed at home with mild symptoms..	2	no	2	no	2	2	no	2		1	3	1	1	3	2	2	2	2	3	3	4	3	3	3	3	1	3	3	3	2	4	5	1	4	5	5
48	woman	1	Married	1	Undergraduate	5	Average	2	no	2	yes	1	5. I was hospitalized with severe symptoms.	5	no	2	no	2	2	no	1	1	2	1	1	1	2	2	2	0	0	1	1	2	1	0	1	0	1	1	1	1	0	3	3	2	1	5	5
48	woman	1	Married	1	Undergraduate	5	Average	2	no	2	yes	1	5. I was hospitalized with severe symptoms.	5	no	2	no	2	2	no	1	1	2	1	1	1	2	2	2	0	0	1	1	2	1	0	1	0	1	1	1	1	0	3	3	2	1	5	5
21	Man	2	Single	2	High school	4	Average	2	no	2	yes	1	5. I was hospitalized with severe symptoms.	5	no	2	no	2	2	no	2		2	5	5	3	3	5	2	3	2	5	5	5	5	2	5	5	5	5	5	5	2	1	5	1	1	5	5
52	Man	2	Married	1	Undergraduate	5	Average	2	no	2	yes	1	5. I was hospitalized with severe symptoms.	5	yes	1	no	2	2	no	1	2	4	5	4	3	5	1	4	3	2	5	4	5	4	2	4	4	3	4	3	3	4	1	5	4	1	3	4
32	Man	2	Married	1	Undergraduate	5	Average	2	no	2	yes	1	2. I stayed at home with mild symptoms..	2	yes	1	no	2	2	no	1	2	5	5	3	5	5	5	5	4	4	5	5	5	5	3	5	5	5	5	5	5	5	5	5	1	1	5	5
41	Man	2	Married	1	High school	4	Average	2	no	2	yes	1	3. Average spent severely at home with symptoms.	3	no	2	no	2	2	no	1	2	0	0	1	0	0	0	0	0	0	0	0	0	0	0	0	0	0	0	0	0	0	3	2	3	5	3	5
42	Man	2	Married	1	Undergraduate	5	Average	2	no	2	no	2	2. I stayed at home with mild symptoms..	2	yes	1	no	2	2	no	1	1	3	4	3	3	5	5	4	5	4	5	5	4	5	4	4	4	4	5	5	5	5	1	2	3	1	5	5
37	Man	2	Married	1	Undergraduate	5	Average	2	no	2	yes	1	3. Average spent severely at home with symptoms.	3	no	2	no	2	2	no	1	2	2	1	1	1	1	2	1	1	1	0	0	0	0	0	0	0	0	0	2	0	0	1	3	2	2	3	4
34	woman	1	Married	1	Undergraduate	5	Average	2	no	2	yes	1	4. I spent at home with severe symptoms with support from the hospital.	4	yes	1	no	2	2	no	1	1	5	5	5	4	5	4	4	2	4	5	5	2	4	2	4	4	4	4	4	4	4	1	3	3	3	4	4
29	woman	1	Married	1	Undergraduate	5	Average	2	no	2	yes	1	2. I stayed at home with mild symptoms..	2	yes	1	no	2	2	no	1	1	4	5	1	1	5	4	1	1	1	5	1	5	1	1	4	1	4	4	5	4	5	4	2	4	5	2	5
30	Man	2	Single	2	High school	4	Average	2	no	2	yes	1	3. Average spent severely at home with symptoms.	3	yes	1	no	2	2	no	2	0	3	4	3	3	4	0	3	3	2	5	3	4	2	0	4	3	2	5	4	3	0	1	4	4	2	4	4
28	woman	1	Single	2	High school	4	Average	2	no	2	no	2	2. I stayed at home with mild symptoms..	2	yes	1	no	2	2	no	2		3	5	2	3	5	4	3	3	3	4	4	3	4	3	4	4	4	5	5	3	5	4	5	2	2	5	5
25	woman	1	Single	2	High school	4	Average	2	yes	1	yes	1	3. Average spent severely at home with symptoms.	3	yes	1	no	2	1	yes	2	2	0	0	1	0	0	0	0	0	0	0	0	0	0	0	0	0	0	0	0	0	0	1	1	1	1	1	1
34	Man	2	Married	1	Undergraduate	5	Average	2	no	2	yes	1	5. I was hospitalized with severe symptoms.	5	yes	1	no	2	2	no	1	2	4	5	1	4	5	5	5	4	4	4	5	4	4	4	4	5	4	4	4	4	4	1	5	2	3	3	3
35	Man	2	Married	1	Undergraduate	5	Average	2	no	2	yes	1	3. Average spent severely at home with symptoms.	3	no	2	no	2	2	no	2		1	1	3	1	0	0	0	0	1	0	0	0	0	0	1	0	0	0	0	0	0	2	2	2	4	4	2
31	Man	2	Married	1	Undergraduate	5	Average	2	no	2	yes	1	2. I stayed at home with mild symptoms..	2	yes	1	no	2	2	no	1	1	3	3	4	3	2	4	3	1	3	4	4	4	4	2	4	4	4	3	2	1	3	2	4	2	2	4	4
49	Man	2	Married	1	Primary school	2	below average	1	no	2	yes	1	6. I had a very severe illness and was treated in intensive care.	6	yes	1	no	2	2	no	1	1	0	0	1	0	0	1	0	1	0	1	0	2	0	0	1	0	0	1	2	0	1	5	1	3	5	3	4
35	Man	2	Married	1	High school	4	Average	2	no	2	no	2	1. I spent it at home without any symptoms..	1	no	2	no	2	2	no	1	2	1	2	1	2	3	3	3	2	2	3	3	3	3	2	3	3	3	3	3	3	2	3	3	2	2	2	3
43	Man	2	Married	1	High school	4	Average	2	no	2	yes	1	2. I stayed at home with mild symptoms..	2	no	2	no	2	2	no	1	1	0	5	3	0	3	1	1	4	3	4	3	2	3	2	4	4	5	4	3	3	3	3	4	4	3	5	4
52	Man	2	Married	1	Undergraduate	5	Average	2	no	2	yes	1	3. Average spent severely at home with symptoms.	3	no	2	no	2	2	no	1	2	2	1	1	0	0	0	1	0	1	0	2	0	1	1	0	0	2	0	1	0	2	3	5	3	1	3	5
37	Man	2	Married	1	High school	4	Average	2	no	2	yes	1	4. I spent at home with severe symptoms with support from the hospital.	4	yes	1	no	2	2	no	1	2	2	2	2	3	5	3	0	2	2	5	3	4	5	2	5	5	4	5	4	3	2	3	4	3	4	4	3
32	Man	2	Married	1	Undergraduate	5	Average	2	no	2	yes	1	2. I stayed at home with mild symptoms..	2	no	2	no	2	2	no	1	2	2	3	1	3	2	2	2	1	1	3	2	0	3	3	3	2	2	2	2	2	2	2	4	4	1	3	4
42	Man	2	Married	1	Undergraduate	5	Average	2	no	2	yes	1	3. Average spent severely at home with symptoms.	3	no	2	no	2	2	no	1	2	0	0	1	4	4	0	0	0	1	5	3	4	3	0	4	0	2	5	4	1	2	3	4	4	5	4	1
38	Man	2	Married	1	High school	4	below average	1	no	2	no	2	2. I stayed at home with mild symptoms..	2	yes	1	yes	1	2	no	1	1	3	4	4	3	5	1	2	1	3	5	4	5	4	2	4	4	3	4	4	3	4	4	4	3	5	5	3
35	Man	2	Married	1	High school	4	below average	1	no	2	yes	1	2. I stayed at home with mild symptoms..	2	no	2	no	2	2	no	1	1	1	2	3	2	4	2	2	2	2	4	3	2	2	1	3	3	3	2	3	2	4	2	4	2	3	5	4
32	Man	2	Married	1	High school	4	Average	2	no	2	yes	1	4. I spent at home with severe symptoms with support from the hospital.	4	no	2	no	2	2	no	1	2	3	3	4	3	5	2	3	2	4	3	4	3	3	2	5	4	4	5	3	3	3	3	3	3	3	4	5
33	Man	2	Married	1	Undergraduate	5	Average	2	no	2	no	2	2. I stayed at home with mild symptoms..	2	no	2	no	2	2	no	1	1	0	3	2	4	5	3	5	1	3	4	5	4	4	4	4	4	4	4	5	4	3	2	5	2	1	5	1
50	Man	2	Married	1	Undergraduate	5	Average	2	no	2	yes	1	5. I was hospitalized with severe symptoms.	5	yes	1	no	2	2	no	1	3	3	5	2	4	5	4	4	2	1	4	3	4	4	3	3	4	3	5	5	3	2	1	5	3	4	3	5
37	woman	1	Married	1	Undergraduate	5	Average	2	no	2	yes	1	3. Average spent severely at home with symptoms.	3	yes	1	no	2	2	no	1	1	3	4	2	0	4	1	3	3	3	4	4	4	3	1	4	4	3	4	4	2	1	3	4	2	4	5	1
33	Man	2	Married	1	High school	4	Average	2	yes	1	no	2	4. I spent at home with severe symptoms with support from the hospital.	4	no	2	no	2	2	no	2		5	5	1	2	5	5	5	5	5	5	5	5	5	5	5	5	5	5	5	5	5	5	5	5	5	5	5
33	Man	2	Married	1	High school	4	Average	2	no	2	no	2	3. Average spent severely at home with symptoms.	3	yes	1	no	2	2	no	1	1	3	5	3	3	3	3	4	4	3	3	3	4	4	4	5	5	5	5	5	5	5	5	5	5	5	5	1
42	Man	2	Married	1	High school	4	below average	1	no	2	yes	1	4. I spent at home with severe symptoms with support from the hospital.	4	yes	1	no	2	2	no	1	2	3	5	5	4	5	0	5	1	2	3	5	3	2	0	5	4	5	5	4	0	0	4	4	5	4	4	3
32	Man	2	Married	1	High school	4	Average	2	no	2	no	2	2. I stayed at home with mild symptoms..	2	no	2	no	2	2	no	1	2	1	1	1	1	1	1	1	1	1	1	1	1	1	1	1	1	1	4	5	2	2	4	3	3	3	3	4
50	Man	2	Married	1	Undergraduate	5	Average	2	no	2	no	2	1. I spent it at home without any symptoms..	1	no	2	no	2	2	no	1	2	2	3	2	2	4	4	4	3	1	5	4	4	4	1	4	4	4	4	3	4	3	2	5	1	1	3	5
32	Man	2	Married	1	High school	4	Average	2	no	2	yes	1	3. Average spent severely at home with symptoms.	3	no	2	no	2	2	no	1	1	1	3	1	3	4	2	3	2	4	3	3	4	2	2	4	4	4	5	4	2	2	3	3	2	4	5	4
44	Man	2	Married	1	Undergraduate	5	Average	2	no	2	yes	1	2. I stayed at home with mild symptoms..	2	yes	1	no	2	2	no	1	2	0	0	1	0	0	0	0	1	0	0	0	0	0	0	0	0	0	0	1	0	1	2	4	2	3	5	4
36	Man	2	Married	1	Undergraduate	5	below average	1	no	2	no	2	3. Average spent severely at home with symptoms.	3	yes	1	no	2	2	no	1	1	0	0	1	0	2	0	0	0	0	3	0	1	0	0	1	1	1	2	1	1	3	1	3	3	3	3	3
35	Man	2	Married	1	Undergraduate	5	Average	2	no	2	yes	1	3. Average spent severely at home with symptoms.	3	no	2	yes	1	2	no	2		5	5	1	0	5	0	0	0	0	0	0	0	0	0	5	0	0	5	0	0	0	2	2	1	1	5	3
42	Man	2	Married	1	Undergraduate	5	Average	2	no	2	yes	1	2. I stayed at home with mild symptoms..	2	no	2	no	2	2	no	1	2	1	1	2	1	1	1	1	1	1	1	1	1	1	1	1	0	0	1	1	0	0	3	4	5	5	2	2
42	Man	2	Married	1	High school	4	below average	1	no	2	yes	1	1. I spent it at home without any symptoms..	1	no	2	no	2	2	no	1	2	0	0	1	0	0	0	0	0	2	0	1	0	0	0	4	0	0	1	1	0	0	2	2	1	1	4	4
36	Man	2	Married	1	Undergraduate	5	Average	2	no	2	yes	1	3. Average spent severely at home with symptoms.	3	yes	1	no	2	2	no	1	2	3	4	4	4	4	4	4	4	4	4	3	4	4	3	3	3	3	3	4	3	4	4	3	4	3	4	4
39	woman	1	Married	1	Undergraduate	5	Average	2	no	2	yes	1	4. I spent at home with severe symptoms with support from the hospital.	4	no	2	no	2	2	no	1	3	5	3	1	0	5	3	0	0	1	0	0	1	0	0	5	5	2	5	0	0	2	3	3	2	5	5	1
36	Man	2	Married	1	Undergraduate	5	below average	1	no	2	no	2	4. I spent at home with severe symptoms with support from the hospital.	4	yes	1	no	2	2	no	2		3	4	3	4	4	4	4	2	3	4	3	3	4	3	5	3	4	5	4	4	4	4	3	3	3	4	3
39	Man	2	Married	1	Undergraduate	5	Average	2	no	2	yes	1	2. I stayed at home with mild symptoms..	2	no	2	no	2	2	no	2		0	0	1	0	0	0	0	0	0	0	0	1	0	0	0	0	0	0	0	0	0	2	4	3	4	3	2
50	Man	2	Married	1	Undergraduate	5	Average	2	no	2	yes	1	3. Average spent severely at home with symptoms.	3	yes	1	no	2	2	no	1	4	5	5	3	1	4	0	0	0	0	0	0	4	0	0	3	3	0	5	5	5	2	3	5	1	5	3	5
40	Man	2	Married	1	Undergraduate	5	Average	2	no	2	yes	1	2. I stayed at home with mild symptoms..	2	no	2	no	2	2	no	2		2	3	3	2	4	2	2	2	2	3	2	3	2	2	2	3	3	3	3	2	2	3	3	3	4	4	4
44	woman	1	Married	1	Undergraduate	5	Average	2	no	2	no	2	3. Average spent severely at home with symptoms.	3	yes	1	no	2	2	no	1	1	1	0	1	0	2	2	0	1	0	0	0	1	1	0	1	0	0	1	1	0	2	2	5	2	3	3	3
35	Man	2	Married	1	High school	4	Average	2	no	2	yes	1	3. Average spent severely at home with symptoms.	3	yes	1	no	2	2	no	1	3	3	2	3	4	4	4	4	4	3	3	4	2	5	2	5	5	5	5	4	4	3	3	5	3	3	3	3
52	Man	2	Married	1	Undergraduate	5	Average	2	no	2	yes	1	3. Average spent severely at home with symptoms.	3	no	2	no	2	2	no	1	2	2	1	1	0	0	0	1	0	1	0	2	0	1	1	0	0	2	0	1	0	2	3	5	3	1	3	5
34	Man	2	Married	1	High school	4	Average	2	no	2	yes	1	2. I stayed at home with mild symptoms..	2	no	2	no	2	2	no	1	2	1	3	3	3	3	3	2	3	3	2	2	3	3	2	3	4	3	2	4	3	4	2	4	3	2	3	2
33	Man	2	Married	1	Undergraduate	5	Average	2	no	2	yes	1	2. I stayed at home with mild symptoms..	2	no	2	no	2	2	no	1	1	0	0	1	0	0	1	0	0	0	3	0	0	0	0	0	0	0	0	0	0	0	2	5	1	5	3	1
35	Man	2	Married	1	High school	4	below average	1	no	2	no	2	2. I stayed at home with mild symptoms..	2	no	2	no	2	2	no	1	2	2	1	1	0	1	0	0	1	2	1	1	1	1	1	3	2	1	2	1	1	1	3	2	4	2	2	1
42	woman	1	Married	1	Undergraduate	5	Average	2	no	2	yes	1	2. I stayed at home with mild symptoms..	2	no	2	no	2	2	no	1	1	4	5	4	5	5	5	4	4	4	5	5	5	5	5	5	5	5	5	5	5	5	2	3	3	3	5	4
49	Man	2	Married	1	Undergraduate	5	Average	2	no	2	yes	1	3. Average spent severely at home with symptoms.	3	no	2	no	2	2	no	1	4	5	5	5	5	5	5	5	5	5	5	5	5	5	4	5	5	5	5	5	5	5	1	5	2	1	5	5
55	Man	2	Married	1	Undergraduate	5	Average	2	no	2	yes	1	1. I spent it at home without any symptoms..	1	no	2	no	2	2	no	1	3	0	0	1	0	5	3	0	0	2	2	1	2	2	0	3	2	2	5	1	0	2	3	3	3	5	3	5
37	Man	2	Married	1	High school	4	Average	2	no	2	yes	1	2. I stayed at home with mild symptoms..	2	no	2	no	2	2	no	1	3	3	4	3	4	4	4	3	4	4	4	3	4	4	3	3	4	4	4	4	4	4	2	5	2	2	5	5
29	woman	1	Married	1	Postgraduate	6	Average	2	no	2	no	2	2. I stayed at home with mild symptoms..	2	no	2	yes	1	2	no	2		3	5	4	4	4	1	2	3	2	3	3	4	3	3	4	4	3	4	4	4	3	2	4	2	3	4	5
37	woman	1	Married	1	Undergraduate	5	Average	2	no	2	yes	1	2. I stayed at home with mild symptoms..	2	yes	1	no	2	2	no	1	1	2	1	2	3	1	0	1	0	1	0	1	3	1	0	2	1	1	1	3	1	1	1	5	3	3	4	5
27	Man	2	Single	2	Undergraduate	5	below average	1	no	2	no	2	1. I spent it at home without any symptoms..	1	no	2	no	2	2	no	2		1	2	1	1	1	2	0	1	0	2	0	3	1	0	0	0	2	3	0	0	0	2	1	2	3	2	1
48	Man	2	Married	1	High school	4	Average	2	no	2	yes	1	5. I was hospitalized with severe symptoms.	5	yes	1	yes	1	2	no	1	2	5	4	4	4	5	5	5	1	4	4	3	3	3	3	4	3	3	4	4	3	3	4	4	3	4	5	5
49	Man	2	Married	1	High school	4	Average	2	no	2	yes	1	2. I stayed at home with mild symptoms..	2	no	2	no	2	2	no	1	2	3	4	4	4	5	5	5	5	4	5	4	4	4	4	5	5	5	5	5	4	4	1	5	1	2	5	5
43	Man	2	Married	1	High school	4	Average	2	no	2	yes	1	4. I spent at home with severe symptoms with support from the hospital.	4	no	2	no	2	2	no	1	3	5	5	3	5	4	5	5	5	5	5	5	5	5	5	5	5	5	5	5	5	5	2	5	2	1	5	1
33	Man	2	Married	1	Undergraduate	5	Average	2	no	2	yes	1	4. I spent at home with severe symptoms with support from the hospital.	4	no	2	no	2	2	no	1	1	4	4	2	2	2	2	2	2	2	2	2	1	2	2	2	2	2	4	2	2	2	1	4	1	1	4	4
36	Man	2	Married	1	High school	4	Average	2	no	2	no	2	1. I spent it at home without any symptoms..	1	no	2	no	2	2	no	1	2	1	3	3	4	3	0	3	3	3	3	2	2	3	2	2	2	3	3	3	3	0	1	3	2	1	3	1
47	Man	2	Married	1	Postgraduate	6	Average	2	no	2	yes	1	2. I stayed at home with mild symptoms..	2	no	2	no	2	2	no	1	3	5	5	3	2	2	5	5	5	5	5	4	5	3	0	5	5	5	0	5	2	3	1	5	1	5	5	5
33	woman	1	Single	2	Undergraduate	5	Average	2	no	2	yes	1	3. Average spent severely at home with symptoms.	3	no	2	no	2	2	no	2		4	4	3	4	4	3	3	3	3	2	3	3	2	2	3	3	4	5	4	3	4	2	4	2	2	3	4
33	Man	2	Married	1	High school	4	Average	2	no	2	yes	1	2. I stayed at home with mild symptoms..	2	yes	1	no	2	2	no	1	1	0	0	1	0	0	1	0	0	1	3	1	1	1	0	2	1	2	1	1	2	1	1	2	1	1	2	1
37	Man	2	Married	1	Secondary school	3	Average	2	no	2	yes	1	2. I stayed at home with mild symptoms..	2	yes	1	yes	1	2	no	1	1	2	1	2	2	1	2	5	4	2	2	1	1	2	1	1	1	0	1	1	1	1	5	2	1	2	2	2
34	Man	2	Married	1	High school	4	Average	2	no	2	no	2	1. I spent it at home without any symptoms..	1	yes	1	no	2	2	no	1	2	0	0	1	0	5	0	2	0	0	5	3	3	5	0	2	5	5	3	4	0	0	1	2	1	1	5	1
34	Man	2	Married	1	Undergraduate	5	Average	2	no	2	no	2	2. I stayed at home with mild symptoms..	2	no	2	no	2	2	no	1	1	0	0	1	4	0	0	0	0	0	0	0	0	0	0	0	0	0	0	0	0	0	1	5	1	1	3	3
39	woman	1	Single	2	Undergraduate	5	Average	2	no	2	yes	1	2. I stayed at home with mild symptoms..	2	yes	1	no	2	2	no	2		3	3	1	5	3	3	0	0	0	5	3	5	3	0	0	0	3	3	3	0	0	3	5	1	1	5	5
49	Man	2	Married	1	High school	4	below average	1	no	2	yes	1	1. I spent it at home without any symptoms..	1	yes	1	yes	1	2	no	1	2	3	4	3	3	3	3	3	4	4	2	3	3	3	3	3	4	3	3	3	3	3	3	3	3	3	4	3
29	Man	2	Married	1	Undergraduate	5	Average	2	no	2	no	2	2. I stayed at home with mild symptoms..	2	no	2	no	2	2	no	1	1	0	2	1	1	4	0	0	0	3	3	0	2	5	3	3	3	3	4	3	3	3	4	4	4	4	3	3
48	Man	2	Married	1	High school	4	Average	2	no	2	yes	1	3. Average spent severely at home with symptoms.	3	yes	1	no	2	2	no	1	1	5	5	5	5	5	5	5	5	5	5	5	5	5	5	5	5	5	5	5	3	3	5	5	1	3	5	5
46	Man	2	Married	1	Undergraduate	5	Average	2	no	2	yes	1	2. I stayed at home with mild symptoms..	2	no	2	no	2	2	no	1	3	4	4	3	2	3	2	3	3	3	3	3	3	2	2	3	3	3	3	3	3	3	3	2	2	3	3	4
30	Man	2	Married	1	High school	4	below average	1	no	2	yes	1	2. I stayed at home with mild symptoms..	2	no	2	no	2	2	no	1	1	0	1	1	1	5	0	1	0	0	5	2	2	0	0	3	0	0	2	2	0	0	2	1	5	3	3	5
32	Man	2	Single	2	Undergraduate	5	Average	2	no	2	yes	1	2. I stayed at home with mild symptoms..	2	yes	1	no	2	2	no	2		5	5	4	5	5	4	4	3	4	5	5	3	3	3	4	5	4	5	5	4	3	3	3	3	4	5	3
33	Man	2	Single	2	Undergraduate	5	Average	2	no	2	no	2	2. I stayed at home with mild symptoms..	2	no	2	no	2	2	no	2		3	3	3	3	3	3	3	3	3	3	3	3	3	0	3	2	3	3	3	1	4	3	3	3	3	4	3
28	woman	1	Married	1	Undergraduate	5	Average	2	no	2	yes	1	3. Average spent severely at home with symptoms.	3	no	2	no	2	2	no	2		5	5	4	3	5	3	4	3	3	5	0	1	2	1	3	3	1	5	1	1	2	5	2	3	5	2	2
33	Man	2	Married	1	Undergraduate	5	Average	2	no	2	no	2	2. I stayed at home with mild symptoms..	2	yes	1	no	2	2	no	1	1	2	3	1	1	3	4	1	1	0	3	2	0	1	0	2	1	0	2	1	0	0	1	5	2	5	5	1
28	Man	2	Single	2	Undergraduate	5	Average	2	no	2	yes	1	2. I stayed at home with mild symptoms..	2	no	2	no	2	2	no	2		2	2	4	2	4	4	1	1	3	4	2	3	2	1	2	2	2	3	4	1	1	2	2	1	3	5	5
37	Man	2	Married	1	Undergraduate	5	Average	2	no	2	yes	1	3. Average spent severely at home with symptoms.	3	yes	1	no	2	2	no	1	1	4	2	2	1	3	5	4	5	5	5	5	4	3	2	4	3	4	3	3	3	4	5	4	4	2	2	1
36	Man	2	Married	1	High school	4	below average	1	yes	1	yes	1	4. I spent at home with severe symptoms with support from the hospital.	4	yes	1	no	2	2	no	1	2	1	5	2	4	4	5	1	5	5	5	5	3	1	3	5	4	5	4	5	4	4	4	1	4	2	5	1
30	woman	1	Married	1	High school	4	Average	2	no	2	yes	1	3. Average spent severely at home with symptoms.	3	no	2	no	2	2	no	2		4	5	4	4	4	4	4	3	3	4	4	4	4	4	4	4	4	3	3	2	4	4	4	4	4	4	4
28	woman	1	Single	2	High school	4	Average	2	no	2	yes	1	4. I spent at home with severe symptoms with support from the hospital.	4	no	2	no	2	2	no	2		5	3	3	2	3	3	3	3	3	5	3	5	3	3	5	4	3	3	5	3	4	1	4	3	5	1	4
44	Man	2	Married	1	Undergraduate	5	below average	1	no	2	yes	1	5. Ağır belirtilerle hastanede yatarak tedavi gördüm.	5	no	2	yes	1	2	no	1	2	5	5	5	5	0	0	4	0	0	5	3	3	3	3	3	2	2	3	2	4	2	5	5	5	3	4	5
32	woman	1	Married	1	Undergraduate	5	Average	2	no	2	yes	1	4. I spent at home with severe symptoms with support from the hospital.	4	yes	1	no	2	2	no	1	2	5	5	3	1	5	2	5	2	2	5	3	5	4	2	5	5	2	5	4	1	2	4	5	1	4	4	5
39	woman	1	Married	1	Undergraduate	5	Average	2	no	2	yes	1	3. Average spent severely at home with symptoms.	3	no	2	no	2	2	no	1	1	0	5	2	4	0	1	0	0	0	5	0	0	0	0	0	0	0	0	4	0	0	1	5	1	5	5	1
39	woman	1	Married	1	Primary school	2	Average	2	no	2	yes	1	1. I spent it at home without any symptoms..	1	no	2	no	2	2	no	1	2	1	1	1	1	1	0	0	0	0	5	3	4	2	2	2	3	1	2	2	2	2	3	3	2	5	3	4
34	Man	2	Single	2	Postgraduate	6	Average	2	no	2	yes	1	4. I spent at home with severe symptoms with support from the hospital.	4	yes	1	no	2	2	no	2		3	3	3	3	3	3	3	3	3	3	3	3	3	3	3	3	3	3	3	3	3	1	2	3	2	2	3
41	Man	2	Married	1	Undergraduate	5	Average	2	no	2	yes	1	3. Average spent severely at home with symptoms.	3	yes	1	no	2	2	no	1	2	5	5	4	5	5	5	3	5	4	4	5	5	5	4	5	5	4	5	5	3	5	3	5	5	5	5	1
36	Man	2	Single	2	Undergraduate	5	Average	2	no	2	yes	1	2. I stayed at home with mild symptoms..	2	no	2	no	2	2	no	2		4	4	4	4	5	5	4	5	5	5	5	5	5	3	5	5	5	5	5	4	4	1	5	1	1	5	5
40	Man	2	Married	1	Postgraduate	6	Average	2	no	2	no	2	3. Average spent severely at home with symptoms.	3	yes	1	no	2	2	no	1	2	0	0	1	0	0	0	0	0	0	0	0	0	0	0	0	0	0	0	0	0	0	4	5	3	4	3	2
31	woman	1	Married	1	Undergraduate	5	Average	2	no	2	yes	1	3. Average spent severely at home with symptoms.	3	yes	1	no	2	2	no	1	2	2	3	2	2	3	3	1	1	1	2	2	1	1	1	3	2	2	2	2	2	1	3	3	3	4	5	4
38	Man	2	Married	1	Undergraduate	5	Average	2	no	2	yes	1	4. I spent at home with severe symptoms with support from the hospital.	4	no	2	no	2	2	no	1	2	3	3	3	3	3	5	3	3	3	3	3	3	3	1	4	5	4	4	2	2	2	4	4	3	4	4	4
32	Man	2	Married	1	High school	4	Above average	3	no	2	yes	1	5. I was hospitalized with severe symptoms.	5	no	2	no	2	2	no	2	0	3	5	4	1	2	2	3	0	4	5	5	5	5	5	3	3	4	3	2	3	0	1	5	5	5	5	1
38	woman	1	Married	1	High school	4	below average	1	no	2	yes	1	3. Average spent severely at home with symptoms.	3	yes	1	no	2	2	no	1	2	5	5	1	4	3	1	4	1	4	5	4	5	4	0	2	4	5	4	4	1	5	4	5	3	5	1	1
36	woman	1	Married	1	Undergraduate	5	Average	2	no	2	yes	1	2. I stayed at home with mild symptoms..	2	yes	1	no	2	2	no	1	2	3	3	1	3	0	0	0	0	1	4	4	3	3	0	0	3	2	2	4	3	0	3	4	2	1	5	5
34	Man	2	Married	1	High school	4	below average	1	no	2	no	2	1. I spent it at home without any symptoms..	1	no	2	no	2	2	no	1	3	0	1	2	1	1	1	1	1	1	1	1	1	1	1	1	1	1	1	1	1	1	1	1	2	1	2	1
42	Man	2	Married	1	Undergraduate	5	Average	2	no	2	no	2	2. I stayed at home with mild symptoms..	2	yes	1	no	2	2	no	1	4	2	4	4	3	3	3	3	3	3	3	3	4	3	4	3	3	4	4	4	2	2	4	4	4	4	4	4
51	Man	2	Married	1	Undergraduate	5	Average	2	no	2	yes	1	3. Average spent severely at home with symptoms.	3	yes	1	no	2	2	no	1	3	2	3	2	3	4	4	2	2	3	4	3	5	3	2	4	3	4	4	3	3	4	4	3	4	4	5	4
46	Man	2	Married	1	Undergraduate	5	Average	2	no	2	yes	1	4. I spent at home with severe symptoms with support from the hospital.	4	yes	1	no	2	2	no	1	2	3	2	3	2	2	3	2	2	2	3	3	3	3	2	1	2	3	2	4	3	2	3	4	4	5	5	5
47	Man	2	Married	1	Undergraduate	5	Average	2	no	2	yes	1	5. I was hospitalized with severe symptoms.	5	yes	1	no	2	2	no	1	3	3	3	3	3	3	3	2	2	1	2	2	2	2	2	2	2	2	2	2	2	2	3	3	3	3	4	4
44	Man	2	Married	1	Undergraduate	5	Average	2	no	2	yes	1	3. Average spent severely at home with symptoms.	3	no	2	no	2	2	no	1	1	3	4	3	3	3	2	3	1	3	3	3	2	2	3	3	3	3	3	3	3	2	3	3	3	1	3	4
32	Man	2	Married	1	Undergraduate	5	Average	2	no	2	yes	1	3. Average spent severely at home with symptoms.	3	yes	1	no	2	2	no	1	2	3	4	4	2	4	2	3	2	3	3	3	3	3	2	3	4	3	4	3	3	3	4	3	4	5	5	3
32	Man	2	Married	1	Undergraduate	5	Average	2	no	2	yes	1	3. Average spent severely at home with symptoms.	3	yes	1	no	2	2	no	1	2	4	4	2	5	2	4	1	3	2	5	3	2	5	2	5	2	1	5	2	1	4	2	2	3	2	3	5
31	woman	1	Married	1	Undergraduate	5	Average	2	no	2	yes	1	2. I stayed at home with mild symptoms..	2	no	2	no	2	2	no	1	1	5	2	1	1	3	0	0	0	0	0	0	0	0	0	1	0	1	1	1	1	2	5	5	5	5	3	4
41	woman	1	Married	1	Undergraduate	5	Average	2	no	2	yes	1	3. Average spent severely at home with symptoms.	3	yes	1	no	2	2	no	1	2	2	2	2	2	2	2	2	2	2	2	2	2	2	2	2	2	2	2	2	3	4	2	4	3	2	4	4
45	Man	2	Married	1	Undergraduate	5	Average	2	no	2	yes	1	4. I spent at home with severe symptoms with support from the hospital.	4	no	2	no	2	2	no	1	2	0	0	1	5	5	0	0	0	0	5	5	5	5	0	5	5	5	5	3	0	5	3	3	3	5	5	3
46	woman	1	Married	1	Undergraduate	5	Average	2	no	2	yes	1	3. Average spent severely at home with symptoms.	3	no	2	no	2	2	no	1	2	2	5	3	1	5	5	3	5	3	4	3	5	3	2	5	5	4	5	3	2	3	4	3	3	5	5	5
34	Man	2	Single	2	High school	4	Average	2	no	2	yes	1	5. Ağır belirtilerle hastanede yatarak tedavi gördüm.	5	no	2	no	2	2	no	2		3	2	3	3	3	3	3	3	3	3	3	3	2	2	4	3	3	5	3	4	4	1	5	5	1	5	1
30	Man	2	Married	1	High school	4	below average	1	no	2	yes	1	2. I stayed at home with mild symptoms..	2	yes	1	no	2	2	no	1	2	0	0	1	0	0	0	0	0	0	0	0	0	0	0	0	0	0	0	0	0	2	1	5	1	1	5	5
34	Man	2	Married	1	Undergraduate	5	Average	2	no	2	yes	1	3. Average spent severely at home with symptoms.	3	yes	1	yes	1	2	no	1	2	2	2	3	3	4	1	2	2	3	3	3	1	3	1	5	3	3	3	3	1	2	3	3	3	3	3	5
40	Man	2	Married	1	Undergraduate	5	Average	2	no	2	yes	1	3. Average spent severely at home with symptoms.	3	yes	1	no	2	2	no	1	2	2	2	2	1	1	4	3	3	1	4	1	2	1	1	2	2	1	2	1	3	2	2	4	1	1	5	5
38	Man	2	Married	1	High school	4	below average	1	no	2	yes	1	2. I stayed at home with mild symptoms..	2	no	2	no	2	2	no	1	3	1	2	1	1	5	0	0	0	2	2	0	3	4	0	5	5	5	5	3	5	0	5	5	3	3	5	1
28	Man	2	Married	1	High school	4	Average	2	no	2	no	2	2. I stayed at home with mild symptoms..	2	no	2	no	2	2	no	1	1	2	2	1	4	5	4	0	3	3	3	3	3	4	3	3	3	3	4	3	4	3	3	3	3	3	3	4
30	woman	1	Single	2	Undergraduate	5	Average	2	no	2	yes	1	2. I stayed at home with mild symptoms..	2	no	2	no	2	2	no	2		2	1	1	3	4	4	1	3	1	3	2	1	4	2	4	3	2	4	2	1	4	2	4	1	4	4	1
35	Man	2	Married	1	Undergraduate	5	Average	2	no	2	yes	1	3. Average spent severely at home with symptoms.	3	no	2	no	2	2	no	1	1	0	3	1	0	2	1	0	0	1	1	0	3	2	0	3	2	2	3	2	2	2	3	3	3	3	3	3
41	Man	2	Married	1	Postgraduate	6	Average	2	no	2	yes	1	2. I stayed at home with mild symptoms..	2	yes	1	no	2	2	no	1	2	3	5	3	3	3	0	2	1	5	3	1	0	1	0	3	1	4	1	4	0	1	2	4	2	1	4	1
38	woman	1	Married	1	Undergraduate	5	Average	2	no	2	yes	1	4. I spent at home with severe symptoms with support from the hospital.	4	no	2	no	2	2	no	1	1	4	5	4	1	5	1	4	3	4	3	5	4	4	2	4	4	3	4	4	2	3	3	4	2	4	3	3
36	woman	1	Married	1	Undergraduate	5	Average	2	no	2	no	2	3. Average spent severely at home with symptoms.	3	yes	1	no	2	2	no	1		3	3	2	2	3	1	2	2	2	2	2	2	2	1	3	2	2	2	2	2	3	1	2	3	3	3	4
41	woman	1	Married	1	Undergraduate	5	Average	2	no	2	yes	1	2. I stayed at home with mild symptoms..	2	no	2	no	2	2	no	1	2	1	2	2	0	2	2	1	2	4	4	3	2	4	0	2	2	2	4	3	2	3	2	4	3	1	5	5
36	Man	2	Single	2	Undergraduate	5	below average	1	no	2	yes	1	3. Average spent severely at home with symptoms.	3	no	2	no	2	2	no	2		0	2	1	0	0	0	1	0	5	5	5	1	1	1	5	5	5	5	5	5	5	1	5	1	1	5	5
40	woman	1	Married	1	Undergraduate	5	Average	2	no	2	no	2	2. I stayed at home with mild symptoms..	2	yes	1	no	2	2	no	1	2	3	3	3	3	3	3	3	3	3	3	3	3	3	3	3	3	3	3	3	3	3	3	3	3	3	3	1
52	woman	1	Married	1	Primary school	2	Average	2	no	2	yes	1	3. Average spent severely at home with symptoms.	3	no	2	no	2	2	no	1	3	5	5	3	5	3	5	4	5	5	5	5	3	3	1	5	5	5	5	5	3	5	3	3	3	2	4	4
34	Man	2	Married	1	High school	4	Average	2	no	2	yes	1	2. I stayed at home with mild symptoms..	2	no	2	no	2	2	no	1	2	5	5	5	5	5	3	5	3	5	5	5	4	5	3	5	5	5	5	5	3	3	1	5	5	1	5	5
28	woman	1	Married	1	Undergraduate	5	Average	2	no	2	no	2	2. I stayed at home with mild symptoms..	2	yes	1	no	2	2	no	1	2	3	3	5	1	4	5	3	4	5	5	5	5	1	1	3	5	5	3	2	2	3	1	5	5	1	1	5
38	Man	2	Married	1	Undergraduate	5	Average	2	no	2	no	2	2. I stayed at home with mild symptoms..	2	no	2	no	2	2	no	1	2	3	3	3	3	4	3	3	2	3	3	2	2	3	2	3	3	4	4	3	3	3	4	4	4	3	4	4
27	Man	2	Married	1	High school	4	below average	1	no	2	yes	1	4. I spent at home with severe symptoms with support from the hospital.	4	no	2	no	2	2	no	2		1	1	1	1	3	3	2	2	3	5	3	2	3	1	5	4	3	5	5	3	5	1	3	5	5	5	5
39	Man	2	Married	1	High school	4	Average	2	no	2	yes	1	3. Average spent severely at home with symptoms.	3	yes	1	no	2	2	no	1	2	3	3	4	4	5	5	5	3	4	5	4	4	4	4	5	4	5	5	5	5	5	4	3	3	3	4	4
35	Man	2	Married	1	Undergraduate	5	Average	2	no	2	yes	1	3. Average spent severely at home with symptoms.	3	no	2	no	2	2	no	1	2	5	4	3	3	5	4	5	4	3	5	3	3	2	3	4	4	3	3	4	3	4	2	4	2	4	4	3
38	Man	2	Married	1	High school	4	below average	1	no	2	no	2	3. Average spent severely at home with symptoms.	3	yes	1	no	2	2	no	1	1	3	2	2	5	5	2	2	1	5	5	3	3	3	0	5	5	5	5	4	5	5	1	5	1	3	5	5
21	woman	1	Single	2	Undergraduate	5	Average	2	no	2	yes	1	3. Average spent severely at home with symptoms.	3	no	2	no	2	2	no	2		4	4	2	5	3	4	2	4	4	4	1	3	4	1	4	4	4	5	5	2	4	2	4	1	5	2	5
35	Man	2	Single	2	Undergraduate	5	below average	1	no	2	yes	1	3. Average spent severely at home with symptoms.	3	no	2	no	2	2	no	2		5	5	5	2	5	0	2	0	5	0	0	0	0	0	5	5	5	5	0	2	5	5	1	3	3	3	1
35	Man	2	Married	1	Postgraduate	6	Average	2	no	2	yes	1	3. Average spent severely at home with symptoms.	3	yes	1	no	2	2	no	1	1	0	0	2	0	0	0	0	0	1	1	0	0	0	1	1	1	1	1	2	1	0	1	2	2	1	1	2
32	Man	2	Married	1	High school	4	below average	1	no	2	yes	1	3. Average spent severely at home with symptoms.	3	no	2	no	2	2	no	1	2	0	4	1	4	4	5	2	2	2	4	1	3	4	0	4	4	3	4	4	3	3	4	4	1	5	5	5
35	woman	1	Married	1	Undergraduate	5	Average	2	no	2	yes	1	3. Average spent severely at home with symptoms.	3	yes	1	no	2	2	no	1	2	4	5	4	5	5	4	4	3	4	5	5	4	4	4	4	4	4	4	4	5	5	1	5	1	1	4	5
42	Man	2	Married	1	Undergraduate	5	Average	2	no	2	yes	1	2. I stayed at home with mild symptoms..	2	yes	1	no	2	2	no	1	2	0	0	3	3	5	3	1	1	1	5	3	2	1	1	4	3	3	5	5	4	4	4	3	1	5	4	5
39	Man	2	Married	1	High school	4	Average	2	no	2	no	2	2. I stayed at home with mild symptoms..	2	no	2	no	2	2	no	1	2	0	0	1	0	0	0	0	0	0	0	0	0	0	0	0	0	0	0	0	0	0	3	3	5	3	5	3
47	Man	2	Married	1	Undergraduate	5	Average	2	yes	1	yes	1	2. I stayed at home with mild symptoms..	2	no	2	no	2	2	no	1	2	0	0	1	0	0	0	3	0	0	0	0	4	2	0	3	0	0	5	1	0	4	5	5	4	5	5	2
42	woman	1	Married	1	Undergraduate	5	Average	2	no	2	yes	1	2. I stayed at home with mild symptoms..	2	no	2	no	2	2	no	1	2	3	2	4	4	3	2	1	2	1	2	2	2	2	2	4	3	2	5	5	5	3	4	4	3	3	3	4
52	woman	1	Married	1	Primary school	2	below average	1	no	2	yes	1	2. I stayed at home with mild symptoms..	2	no	2	no	2	2	no	1	2	3	3	4	4	4	5	4	4	4	5	4	4	4	3	5	4	4	4	4	4	4	2	4	5	5	3	3
33	Man	2	Married	1	High school	4	Average	2	no	2	yes	1	4. I spent at home with severe symptoms with support from the hospital.	4	yes	1	no	2	2	no	2		4	5	3	4	5	5	5	4	4	5	5	5	5	3	4	5	5	5	5	4	3	3	5	3	3	5	5
32	Man	2	Married	1	Undergraduate	5	Average	2	no	2	no	2	3. Average spent severely at home with symptoms.	3	no	2	no	2	2	no	1	1	0	0	1	0	0	2	0	0	0	0	0	0	0	0	0	0	0	0	1	0	0	5	4	5	1	5	5
26	Man	2	Single	2	High school	4	Average	2	no	2	no	2	2. I stayed at home with mild symptoms..	2	no	2	no	2	2	no	2		2	3	3	2	1	2	2	1	3	2	3	3	3	3	1	3	2	2	3	3	2	1	5	1	1	5	5
32	Man	2	Married	1	High school	4	Average	2	no	2	yes	1	3. Average spent severely at home with symptoms.	3	no	2	no	2	2	no	1	1	3	4	1	3	3	3	2	2	2	4	3	3	2	0	3	3	3	4	5	3	4	1	4	3	3	4	3
33	woman	1	Married	1	Undergraduate	5	Average	2	no	2	yes	1	3. Average spent severely at home with symptoms.	3	yes	1	no	2	2	no	1	1	4	3	1	4	5	2	5	3	4	4	3	3	5	4	5	4	3	4	4	4	3	2	4	2	3	4	4
38	Man	2	Married	1	Secondary school	3	Average	2	no	2	yes	1	2. I stayed at home with mild symptoms..	2	yes	1	no	2	2	no	1	2	4	4	3	3	2	2	2	2	1	5	3	3	2	1	3	3	3	5	5	3	3	5	4	5	4	5	4
36	woman	1	Married	1	Undergraduate	5	Average	2	no	2	yes	1	3. Average spent severely at home with symptoms.	3	no	2	no	2	2	no	1	2	5	5	3	3	3	5	5	4	5	5	5	5	5	5	5	5	5	5	5	5	5	1	5	1	5	5	5
21	Man	2	Single	2	Undergraduate	5	Average	2	no	2	no	2	2. I stayed at home with mild symptoms..	2	no	2	no	2	2	no	2		4	4	4	3	4	4	4	2	2	3	4	4	4	4	3	4	3	3	4	2	3	3	5	1	1	3	5
47	Man	2	Married	1	High school	4	Average	2	no	2	yes	1	5. Ağır belirtilerle hastanede yatarak tedavi gördüm.	5	yes	1	no	2	2	no	1	2	4	4	1	0	4	3	3	0	0	2	2	3	0	0	3	0	0	1	0	0	0	3	3	3	1	5	3
26	woman	1	Single	2	High school	4	Average	2	no	2	no	2	1. I spent it at home without any symptoms..	1	no	2	no	2	2	no	2		2	5	5	4	4	5	5	5	4	5	4	4	3	3	5	5	3	5	3	4	2	4	5	4	3	5	5
28	Man	2	Single	2	Undergraduate	5	Average	2	no	2	yes	1	2. I stayed at home with mild symptoms..	2	no	2	no	2	2	no	2		2	2	4	2	4	4	1	1	3	4	2	3	2	1	2	2	2	3	4	1	1	2	2	1	3	5	5
40	Man	2	Married	1	Undergraduate	5	Average	2	no	2	yes	1	2. I stayed at home with mild symptoms..	2	yes	1	no	2	2	no	1	2	0	3	1	0	3	0	0	0	0	0	0	4	3	0	0	0	3	0	0	0	0	3	5	3	3	5	1
43	Man	2	Married	1	High school	4	below average	1	yes	1	no	2	2. I stayed at home with mild symptoms..	2	no	2	no	2	2	no	1	3	4	4	4	4	4	4	4	4	4	4	4	4	4	4	4	4	4	4	4	4	4	4	4	4	4	4	4
37	Man	2	Married	1	High school	4	Average	2	no	2	no	2	2. I stayed at home with mild symptoms..	2	no	2	no	2	2	no	1	2	2	1	3	4	3	2	4	2	2	3	3	3	3	3	3	3	3	4	4	2	2	3	4	3	4	4	3
50	Man	2	Married	1	Secondary school	3	Average	2	no	2	no	2	3. Average spent severely at home with symptoms.	3	no	2	no	2	2	no	1	2	1	3	2	2	4	1	2	3	1	3	3	3	3	2	2	2	2	2	2	2	2	4	3	3	4	4	3
29	Man	2	Married	1	High school	4	Average	2	no	2	yes	1	3. Average spent severely at home with symptoms.	3	yes	1	no	2	2	no	1	1	3	3	3	3	3	3	3	3	3	3	3	3	3	3	3	3	3	3	3	3	3	3	3	3	3	3	3
33	Man	2	Married	1	Undergraduate	5	Average	2	no	2	yes	1	5. Ağır belirtilerle hastanede yatarak tedavi gördüm.	5	no	2	no	2	2	no	2		3	5	5	5	5	3	5	4	3	5	3	4	5	0	5	5	5	5	5	5	2	3	5	5	5	5	5
53	Man	2	Married	1	Undergraduate	5	Average	2	no	2	yes	1	3. Average spent severely at home with symptoms.	3	yes	1	no	2	2	no	1	3	2	1	3	2	4	3	3	2	3	4	4	3	3	2	4	3	2	3	3	2	3	2	4	2	1	3	3
49	Man	2	Married	1	Undergraduate	5	Average	2	no	2	yes	1	3. Average spent severely at home with symptoms.	3	yes	1	no	2	2	no	1	4	2	4	3	3	4	1	1	1	2	2	1	1	1	1	2	1	1	2	2	1	2	3	4	2	3	4	4
48	Man	2	Married	1	High school	4	Average	2	no	2	yes	1	3. Average spent severely at home with symptoms.	3	yes	1	no	2	2	no	1	3	5	4	3	1	5	5	5	2	5	5	2	2	2	3	5	5	5	5	5	5	5	5	5	5	5	5	5
35	Man	2	Married	1	High school	4	Average	2	no	2	yes	1	3. Average spent severely at home with symptoms.	3	yes	1	no	2	2	no	1	2	5	5	5	5	5	3	5	5	5	5	5	5	3	2	5	5	5	5	3	3	3	5	3	2	3	3	5
36	woman	1	Married	1	Undergraduate	5	Average	2	yes	1	yes	1	3. Average spent severely at home with symptoms.	3	no	2	no	2	2	no	1	2	1	3	4	4	3	1	2	3	2	5	4	4	4	3	5	4	3	4	5	1	2	1	5	3	3	3	1
50	Man	2	Married	1	High school	4	below average	1	no	2	yes	1	2. I stayed at home with mild symptoms..	2	yes	1	no	2	2	no	1	3	5	3	5	5	5	1	4	1	3	2	5	5	2	0	5	3	1	5	1	3	5	3	3	5	5	3	2
53	Man	2	Married	1	Undergraduate	5	Above average	3	no	2	yes	1	3. Average spent severely at home with symptoms.	3	no	2	no	2	2	no	1	3	1	2	2	2	3	3	3	3	3	3	3	3	4	3	3	3	4	3	3	3	3	4	5	4	4	3	4
40	Man	2	Married	1	Undergraduate	5	Average	2	no	2	yes	1	5. I was hospitalized with severe symptoms.	5	yes	1	no	2	2	no	1	4	3	2	2	3	3	3	1	3	2	3	2	3	2	0	2	2	1	2	3	3	2	3	3	3	4	1	3
53	woman	1	Married	1	Undergraduate	5	Average	2	no	2	yes	1	4. I spent at home with severe symptoms with support from the hospital.	4	yes	1	no	2	1	yes	1	3	3	3	1	1	5	0	5	5	1	5	5	5	2	0	0	1	2	5	5	5	5	5	2	1	5	5	5
52	Man	2	Married	1	Undergraduate	5	Average	2	no	2	yes	1	3. Average spent severely at home with symptoms.	3	yes	1	yes	1	2	no	1	2	2	4	1	0	1	1	1	2	2	1	2	2	1	1	4	2	2	3	4	2	2	4	3	3	4	4	4
38	woman	1	Married	1	Undergraduate	5	Average	2	no	2	no	2	2. I stayed at home with mild symptoms..	2	yes	1	no	2	2	no	1	1	0	0	2	0	1	0	1	0	0	0	0	0	0	0	0	0	0	0	0	0	0	1	3	5	1	4	5
40	woman	1	Single	2	Undergraduate	5	Average	2	no	2	yes	1	2. I stayed at home with mild symptoms..	2	no	2	no	2	2	no	1	1	0	0	1	0	0	0	0	0	0	0	2	0	0	0	0	0	0	0	3	0	0	3	3	3	5	3	1
40	Man	2	Married	1	Postgraduate	6	Average	2	no	2	yes	1	2. I stayed at home with mild symptoms..	2	no	2	no	2	2	no	1	2	3	4	2	1	0	1	0	0	0	2	0	0	0	0	0	0	0	0	1	0	0	4	2	1	4	5	2
28	woman	1	Married	1	Undergraduate	5	Average	2	no	2	yes	1	3. Average spent severely at home with symptoms.	3	yes	1	no	2	2	no	1	1	5	2	4	3	2	2	2	2	3	2	3	3	3	3	3	3	3	2	3	3	3	3	3	3	3	3	4
45	Man	2	Married	1	Undergraduate	5	Average	2	no	2	yes	1	3. Average spent severely at home with symptoms.	3	no	2	no	2	2	no	1	2	3	4	4	2	5	1	2	1	2	2	2	3	2	1	4	3	3	4	3	2	3	3	3	3	3	3	3
38	Man	2	Married	1	High school	4	Average	2	no	2	yes	1	1. I spent it at home without any symptoms..	1	no	2	no	2	2	no	1	2	3	3	2	3	3	2	2	2	2	3	3	3	3	2	2	2	2	2	2	2	2	3	3	3	3	3	3
46	woman	1	Married	1	Undergraduate	5	Average	2	no	2	yes	1	2. I stayed at home with mild symptoms..	2	no	2	no	2	2	no	1	2	2	3	3	3	3	3	2	2	2	2	3	3	2	2	2	2	2	2	3	2	2	2	4	3	4	4	3
38	Man	2	Married	1	High school	4	Average	2	no	2	yes	1	4. I spent at home with severe symptoms with support from the hospital.	4	yes	1	no	2	1	yes	1	2	5	5	1	3	3	3	3	3	3	3	3	3	3	3	3	3	3	3	3	3	3	1	5	3	1	1	5
39	woman	1	Married	1	Postgraduate	6	Above average	3	no	2	yes	1	4. I spent at home with severe symptoms with support from the hospital.	4	no	2	no	2	1	no	1	3	4	4	3	2	3	4	3	3	3	3	3	3	2	1	3	3	3	3	3	3	4	1	5	3	4	4	3
44	woman	1	Single	2	Primary school	2	Average	2	no	2	yes	1	3. Average spent severely at home with symptoms.	3	no	2	no	2	2	no	1	2	1	5	5	5	3	3	2	2	2	3	3	3	3	0	2	2	2	5	5	1	2	1	5	1	1	5	5
33	Man	2	Married	1	Undergraduate	5	below average	1	no	2	yes	1	2. I stayed at home with mild symptoms..	2	no	2	no	2	2	no	1	1	0	3	2	3	4	3	3	3	4	4	4	4	4	3	4	3	3	3	3	3	3	2	4	2	3	3	4
44	Man	2	Single	2	Undergraduate	5	Average	2	no	2	yes	1	2. I stayed at home with mild symptoms..	2	no	2	no	2	2	no	1	2	1	3	4	4	1	2	4	2	3	2	4	3	3	2	2	2	1	1	4	1	1	1	5	2	1	2	2
43	woman	1	Married	1	Undergraduate	5	Average	2	no	2	no	2	2. I stayed at home with mild symptoms..	2	yes	1	no	2	2	no	1	2	3	4	3	4	3	5	2	4	5	4	4	4	5	3	5	4	4	4	4	3	4	4	5	3	2	2	4
34	Man	2	Married	1	High school	4	Average	2	no	2	yes	1	3. Average spent severely at home with symptoms.	3	no	2	no	2	2	no	1	2	3	4	4	4	5	5	3	3	2	3	5	3	3	4	5	5	5	4	5	5	5	1	5	4	5	5	1
31	Man	2	Married	1	High school	4	Average	2	no	2	no	2	1. I spent it at home without any symptoms..	1	no	2	no	2	2	no	1	2	0	3	1	0	0	0	0	0	0	0	0	0	0	0	0	0	0	0	0	0	0	2	4	1	3	5	1
42	Man	2	Married	1	Undergraduate	5	Average	2	no	2	yes	1	4. I spent at home with severe symptoms with support from the hospital.	4	yes	1	no	2	2	no	1	2	2	2	2	0	0	0	0	0	0	0	0	5	0	0	0	2	2	0	0	0	5	3	5	3	5	3	5
42	Man	2	Married	1	Primary school	2	below average	1	no	2	yes	1	3. Average spent severely at home with symptoms.	3	no	2	no	2	2	no	1	4	1	1	1	2	3	1	1	1	1	1	1	3	1	0	3	1	2	3	4	1	4	4	2	4	4	5	2
38	Man	2	Single	2	High school	4	below average	1	no	2	yes	1	2. I stayed at home with mild symptoms..	2	no	2	yes	1	2	no	2		4	3	3	4	4	5	3	1	2	3	3	5	0	1	5	4	2	3	3	4	5	5	5	2	1	5	5
28	Man	2	Married	1	Undergraduate	5	Average	2	no	2	no	2	3. Average spent severely at home with symptoms.	3	no	2	no	2	2	no	1	1	0	0	1	0	0	0	0	0	0	0	0	0	0	0	0	0	0	0	0	0	0	1	5	5	5	1	1
42	Man	2	Married	1	Postgraduate	6	Average	2	no	2	yes	1	3. Average spent severely at home with symptoms.	3	no	2	no	2	2	no.	1	3	1	1	2	3	4	4	1	1	1	2	3	3	1	2	4	3	4	4	4	3	3	2	4	1	1	4	4
43	Man	2	Married	1	Undergraduate	5	Average	2	no	2	yes	1	3. Average spent severely at home with symptoms.	3	no	2	no	2	2	no	2		3	3	2	3	3	1	3	2	2	3	3	4	4	3	3	3	4	4	3	2	3	1	5	1	5	5	5
29	woman	1	Single	2	Undergraduate	5	Average	2	no	2	no	2	3. Average spent severely at home with symptoms.	3	no	2	no	2	1	yes	2		3	5	5	4	5	5	4	4	5	5	4	4	4	4	5	5	4	5	5	4	5	2	5	5	1	4	5
29	woman	1	Single	2	Undergraduate	5	Average	2	no	2	no	2	3. Average spent severely at home with symptoms.	3	no	2	no	2	1	yes	2		3	5	5	4	5	5	4	4	5	5	4	4	4	4	5	5	4	5	5	4	5	2	5	5	1	4	5
51	Man	2	Married	1	Undergraduate	5	below average	1	no	2	yes	1	2. I stayed at home with mild symptoms..	2	no	2	no	2	2	no	1	3	4	5	3	2	4	4	4	3	4	3	3	3	3	1	3	3	4	3	3	3	4	4	4	3	4	4	4
49	woman	1	Married	1	Undergraduate	5	Average	2	no	2	yes	1	2. I stayed at home with mild symptoms..	2	yes	1	no	2	2	no	1	3	1	1	2	1	1	1	1	1	5	1	1	1	1	0	1	1	1	1	1	0	1	3	3	3	1	5	1
34	woman	1	Married	1	Undergraduate	5	Average	2	no	2	no	2	2. I stayed at home with mild symptoms..	2	yes	1	no	2	2	no	1	2	3	3	1	3	3	3	3	3	3	3	3	5	3	3	3	3	3	3	3	3	3	1	5	1	1	5	3
37	woman	1	Married	1	Postgraduate	6	Average	2	no	2	yes	1	3. Average spent severely at home with symptoms.	3	yes	1	no	2	2	no	1	1	4	0	5	0	5	3	3	3	1	3	4	4	2	0	0	0	5	1	3	0	0	1	5	1	3	3	3
47	Man	2	Single	2	Undergraduate	5	Average	2	no	2	no	2	2. I stayed at home with mild symptoms..	2	no	2	no	2	2	no	2		2	2	3	3	4	3	1	1	2	2	2	4	2	1	2	2	2	0	2	2	2	3	3	3	1	3	4
41	woman	1	Married	1	Undergraduate	5	Average	2	yes	1	yes	1	2. I stayed at home with mild symptoms..	2	no	2	no	2	2	no	1	2	2	3	4	2	4	3	3	3	3	5	4	4	3	3	4	4	4	4	5	3	3	2	4	3	1	3	4
49	Man	2	Married	1	Undergraduate	5	Average	2	no	2	yes	1	3. Average spent severely at home with symptoms.	3	no	2	no	2	2	no	1	2	1	2	2	1	1	1	1	1	1	2	2	1	2	1	1	1	1	1	1	1	2	1	5	2	3	3	4
39	Man	2	Married	1	Undergraduate	5	Average	2	no	2	yes	1	4. I spent at home with severe symptoms with support from the hospital.	4	yes	1	yes	1	2	no	1		3	0	1	0	5	3	2	2	1	0	0	3	1	0	3	1	3	2	1	0	0	3	3	3	3	3	3
46	Man	2	Married	1	High school	4	Above average	3	no	2	no	2	2. I stayed at home with mild symptoms..	2	no	2	no	2	2	no	1	4	3	3	3	2	3	3	3	2	3	4	2	3	3	3	3	3	3	2	2	1	0	2	5	3	2	5	5
43	Man	2	Married	1	Undergraduate	5	Average	2	no	2	yes	1	4. I spent at home with severe symptoms with support from the hospital.	4	yes	1	no	2	2	no	1	2	1	3	1	1	3	2	2	1	2	2	2	1	2	2	0	1	2	3	4	4	2	5	4	5	3	5	5
21	Man	2	Single	2	Undergraduate	5	Average	2	no	2	no	2	3. Average spent severely at home with symptoms.	3	yes	1	no	2	2	no	2		1	3	2	0	2	0	2	2	0	5	0	2	0	0	1	3	3	5	5	2	5	3	5	1	1	5	5
32	Man	2	Married	1	Undergraduate	5	below average	1	no	2	no	2	3. Average spent severely at home with symptoms.	3	no	2	no	2	2	no	1	1	2	5	4	3	0	0	5	0	0	5	4	5	4	2	3	3	2	1	1	0	0	2	5	1	3	1	1
49	woman	1	Single	2	Postgraduate	6	Above average	3	no	2	yes	1	3. Average spent severely at home with symptoms.	3	no	2	no	2	2	no	1	2	4	5	3	5	4	5	4	4	5	5	5	4	3	3	5	4	5	5	5	4	5	1	5	2	3	3	4
30	Man	2	Married	1	Undergraduate	5	Average	2	no	2	yes	1	5. I was hospitalized with severe symptoms.	5	yes	1	yes	1	2	no	1	1	5	5	4	0	5	5	5	0	4	2	5	5	0	0	5	5	5	5	0	4	4	4	5	1	3	1	5
34	Man	2	Married	1	High school	4	Average	2	no	2	no	2	3. Average spent severely at home with symptoms.	3	yes	1	no	2	2	no	1	1	3	3	4	3	5	3	3	3	3	5	4	4	4	2	3	3	5	5	5	3	3	5	5	4	3	3	3
28	woman	1	Married	1	Postgraduate	6	Above average	3	no	2	yes	1	3. Average spent severely at home with symptoms.	3	yes	1	no	2	2	no	1	1	0	2	1	0	2	0	0	0	0	5	0	5	0	0	0	3	0	0	5	0	1	1	5	3	1	5	5
23	woman	1	Single	2	Undergraduate	5	Average	2	no	2	yes	1	3. Average spent severely at home with symptoms.	3	no	2	no	2	2	no	2		0	1	1	1	1	0	1	0	0	3	1	1	1	1	1	1	1	2	2	0	0	1	5	2	4	3	1
33	Man	2	Single	2	Undergraduate	5	Average	2	no	2	yes	1	2. I stayed at home with mild symptoms..	2	yes	1	no	2	2	no	2		4	1	4	3	1	0	0	0	0	0	0	5	2	0	0	0	0	0	1	0	0	3	3	4	4	5	2
24	woman	1	Single	2	Undergraduate	5	Above average	3	no	2	no	2	3. Average spent severely at home with symptoms.	3	yes	1	no	2	2	no	2		5	5	4	4	5	4	4	4	5	4	5	5	5	3	4	4	4	5	4	3	3	3	5	4	3	5	5
24	woman	1	Single	2	Undergraduate	5	Average	2	no	2	yes	1	3. Average spent severely at home with symptoms.	3	yes	1	no	2	2	no	2		5	5	1	1	5	3	3	1	2	2	3	2	3	1	3	4	4	3	2	1	2	3	5	1	5	5	5
25	woman	1	Single	2	Postgraduate	6	Average	2	no	2	no	2	1. I spent it at home without any symptoms..	1	no	2	no	2	2	no	2		2	2	2	1	2	2	2	2	2	4	1	2	2	2	2	2	2	2	2	2	2	2	5	4	3	5	5
28	Man	2	Single	2	Undergraduate	5	Average	2	no	2	no	2	2. I stayed at home with mild symptoms..	2	no	2	no	2	2	no	2		4	5	4	3	3	3	4	2	4	3	3	3	3	4	3	3	3	3	4	4	3	4	3	3	2	3	4
26	woman	1	Single	2	Undergraduate	5	Average	2	no	2	yes	1	2. I stayed at home with mild symptoms..	2	no	2	no	2	2	no	2		5	5	3	4	3	1	2	2	4	4	3	5	3	2	2	2	3	5	5	3	2	1	3	5	5	5	5
24	woman	1	Single	2	Undergraduate	5	Average	2	no	2	yes	1	3. Average spent severely at home with symptoms.	3	no	2	no	2	2	no	2		3	4	4	4	3	2	0	0	0	5	2	3	3	1	0	5	3	2	2	2	0	1	2	1	5	3	2
26	woman	1	Single	2	Undergraduate	5	Average	2	no	2	yes	1	3. Average spent severely at home with symptoms.	3	yes	1	no	2	2	no	2		3	3	4	4	3	4	5	4	4	3	3	3	4	3	4	3	3	4	3	3	3	2	4	2	2	4	4
35	woman	1	Married	1	Postgraduate	6	Average	2	no	2	yes	1	4. I spent at home with severe symptoms with support from the hospital.	4	yes	1	no	2	2	no	1	1	4	3	4	3	4	3	4	3	4	3	4	4	4	4	4	4	4	4	4	4	3	3	4	1	5	1	3
34	woman	1	Single	2	Undergraduate	5	Average	2	no	2	yes	1	2. I stayed at home with mild symptoms..	2	no	2	no	2	2	no	2		5	5	3	2	5	5	5	4	4	4	5	5	5	4	5	5	3	5	5	3	5	1	3	5	3	5	3
36	woman	1	Married	1	Postgraduate	6	Average	2	no	2	yes	1	3. Average spent severely at home with symptoms.	3	no	2	no	2	2	no	1	1	0	2	1	0	3	2	0	0	0	2	0	0	0	0	2	0	0	2	1	0	2	3	3	3	3	3	4
33	Man	2	Married	1	Undergraduate	5	Average	2	no	2	yes	1	4. I spent at home with severe symptoms with support from the hospital.	4	yes	1	no	2	2	no	1	3	4	4	4	3	2	0	3	1	1	3	4	1	4	0	2	3	3	2	4	1	1	2	4	2	4	3	3
49	Man	2	Married	1	Undergraduate	5	Average	2	no	2	yes	1	4. I spent at home with severe symptoms with support from the hospital.	4	no	2	no	2	2	no	1	1	3	3	3	3	5	4	4	4	4	4	4	4	3	3	5	4	4	5	5	4	4	1	5	1	1	5	5
39	woman	1	Married	1	Undergraduate	5	Average	2	no	2	no	2	3. Average spent severely at home with symptoms.	3	no	2	yes	1	2	no	1	1	4	4	3	2	3	1	3	1	1	3	3	1	3	1	1	1	1	1	3	1	1	1	4	3	3	4	1
46	woman	1	Married	1	Postgraduate	6	Average	2	no	2	yes	1	5. I was hospitalized with severe symptoms.	5	yes	1	no	2	2	no	1	2	3	3	1	0	1	2	1	1	2	3	1	4	1	0	0	1	1	0	2	1	3	2	4	1	1	5	3
34	Man	2	Married	1	Undergraduate	5	Average	2	no	2	yes	1	3. Average spent severely at home with symptoms.	3	yes	1	no	2	2	no	1	1	3	2	2	2	3	2	2	3	4	4	4	3	4	4	4	4	3	5	4	4	4	3	4	3	3	5	4
36	woman	1	Married	1	Undergraduate	5	Average	2	no	2	yes	1	5. I was hospitalized with severe symptoms.	5	yes	1	no	2	2	no	1	2	0	0	1	1	2	1	1	0	3	4	1	4	3	1	1	1	1	3	4	1	1	4	5	1	3	3	5
45	woman	1	Married	1	Undergraduate	5	Average	2	no	2	yes	1	4. I spent at home with severe symptoms with support from the hospital.	4	yes	1	no	2	2	no	1	1	2	4	2	3	4	5	0	3	3	4	3	4	4	0	3	3	3	4	4	3	3	2	3	3	3	4	5
50	Man	2	Married	1	Undergraduate	5	Average	2	no	2	yes	1	2. I stayed at home with mild symptoms..	2	yes	1	no	2	1	yes	1	1	1	1	1	1	1	1	1	1	1	1	1	1	1	1	1	1	0	1	0	0	0	3	4	4	1	4	4
23	woman	1	Single	2	Undergraduate	5	Average	2	no	2	no	2	2. I stayed at home with mild symptoms..	2	yes	1	no	2	2	no	2		3	4	3	3	3	3	3	3	5	5	3	4	4	3	3	3	3	3	4	3	3	2	4	2	2	5	4
41	woman	1	Married	1	Undergraduate	5	Average	2	no	2	no	2	2. I stayed at home with mild symptoms..	2	yes	1	no	2	2	no	1	1	5	5	2	2	2	1	2	2	3	4	1	3	1	1	4	3	3	3	3	5	1	1	5	2	1	1	5
30	woman	1	Married	1	High school	4	Average	2	no	2	yes	1	3. Average spent severely at home with symptoms.	3	no	2	no	2	2	no	1	1	4	1	4	4	5	5	5	5	5	5	5	5	5	5	4	5	4	4	3	4	5	4	4	4	4	5	4
35	Man	2	Married	1	High school	4	Average	2	no	2	no	2	3. Average spent severely at home with symptoms.	3	yes	1	no	2	2	no	1	2	3	3	4	5	5	5	5	5	5	5	5	5	5	5	5	5	5	5	5	5	5	1	5	3	1	5	5
52	woman	1	Married	1	Primary school	2	Average	2	no	2	yes	1	3. Average spent severely at home with symptoms.	3	no	2	no	2	2	no	1	3	5	5	3	5	3	5	4	5	5	5	5	3	3	1	5	5	5	5	5	3	5	3	3	3	2	4	4
39	woman	1	Married	1	Undergraduate	5	Average	2	no	2	no	2	3. Average spent severely at home with symptoms.	3	no	2	yes	1	2	no	1	1	4	4	3	2	3	1	3	1	1	3	3	1	3	1	1	1	1	1	3	1	1	1	4	3	3	4	1
35	woman	1	Married	1	Undergraduate	5	Average	2	no	2	yes	1	3. Average spent severely at home with symptoms.	3	yes	1	no	2	2	no	1	3	5	5	3	5	5	3	4	5	5	4	5	5	3	3	4	5	3	4	4	4	5	2	4	1	1	5	5
49	Man	2	Married	1	Undergraduate	5	Average	2	no	2	yes	1	3. Average spent severely at home with symptoms.	3	no	2	no	2	2	no	1	2	1	2	2	1	1	1	1	1	1	2	2	1	2	1	1	1	1	1	1	1	2	1	5	2	3	3	4
41	Man	2	Married	1	Postgraduate	6	Average	2	no	2	no	2	2. I stayed at home with mild symptoms..	2	no	2	no	2	2	no	1	2	4	3	3	3	3	3	3	5	5	4	3	3	2	3	2	2	3	3	3	3	4	2	3	1	1	4	5
56	Man	2	Married	1	High school	4	Average	2	no	2	yes	1	2. I stayed at home with mild symptoms..	2	yes	1	no	2	2	no	1	3	1	2	1	3	5	2	1	1	1	4	1	3	1	1	2	4	2	3	2	1	2	2	4	1	5	4	3
51	Man	2	Married	1	Undergraduate	5	Average	2	no	2	yes	1	2. I stayed at home with mild symptoms..	2	yes	1	no	2	2	no	1	1	3	3	3	3	3	3	3	3	3	3	3	3	3	3	3	3	3	3	3	3	3	3	4	3	3	4	4
42	Man	2	Married	1	Undergraduate	5	Above average	3	yes	1	yes	1	3. Average spent severely at home with symptoms.	3	no	2	no	2	2	no	1	2	1	1	2	1	1	1	1	1	1	1	1	2	1	0	1	2	1	1	1	0	1	2	3	3	5	3	1
40	woman	1	Married	1	Postgraduate	6	Average	2	no	2	yes	1	3. Average spent severely at home with symptoms.	3	no	2	no	2	2	no	1	1	5	5	3	4	2	1	5	1	4	5	4	4	4	0	1	1	4	3	4	1	3	3	5	5	5	1	5
32	woman	1	Married	1	Undergraduate	5	Average	2	no	2	no	2	3. Average spent severely at home with symptoms.	3	no	2	no	2	2	no	1	1	5	5	5	3	5	1	5	1	5	5	5	5	5	3	3	4	4	5	5	1	5	3	4	3	1	5	5
45	Man	2	Married	1	Undergraduate	5	Average	2	yes	1	yes	1	2. I stayed at home with mild symptoms..	2	no	2	no	2	2	no	1	1	4	4	5	4	5	5	5	5	5	4	4	4	4	4	5	5	4	5	5	4	4	3	4	2	2	4	4
PG: Posttraumatic Growth
PR: Psychological Resilience
PF: Psychological Flexibility
IE: The Impact of Event Scale
[truncated: 77 more columns]

## Sheet: organized data
No	Age	gender	Marriage status	having children	number of children	education status		covid-vaccine	covid-treatment	covid-treatment process	number of quarantine days	infecting relatives	close covid diagnosis	psy. support	PG1	PG2	PG3	PG4	PG5	PG6	PG7	PG8	PG9	PG10	PG11	PG12	PG13	PG14	PG15	PG16	PG17	PG18	PG19	PG20	PG21	PR1	PR2	PR3	PR4	PR5	PR6	PR7	PR8	PR9	PR10	PR11	PR12	PR13	PR14
1	27	2	1	1	1	5	2	2	2	2	14	2	2	2	4	5	1	4	5	0	2	5	4	5	4	3	5	0	4	4	4	5	5	2	3	1	5	4	1	5	1	5	5	1	3	3	3	3	4
2	56	1	1	1	3	4	2	1	1	2	10	2	2	2	1	0	1	0	5	4	5	1	3	5	5	4	1	3	5	3	4	5	5	1	3	5	5	5	4	5	1	5	2	5	5	1	1	3	1
3	43	1	1	1	1	5	3	2	1	2	10	2	2	2	2	2	1	1	2	0	1	0	0	1	1	1	1	0	0	1	4	4	4	3	2	5	5	4	5	3	3	5	1	3	5	2	3	2	2
4	26	2	2	2		5	2	2	1	3	10	2	2	2	3	3	4	5	3	5	5	4	3	5	2	5	5	3	3	3	4	4	5	4	3	5	4	4	5	4	1	5	1	2	5	1	1	3	3
5	38	2	1	1	1	5	2	2	1	3	14	1	2	2	3	3	2	1	2	0	1	0	2	2	1	2	1	0	1	1	1	0	1	0	2	2	3	2	3	3	3	4	3	3	2	2	3	2	2
6	45	2	1	1	2	4	3	2	1	3	14	1	2	2	4	4	5	4	5	4	4	3	4	4	5	4	4	2	4	4	4	5	4	3	3	2	4	5	5	2	5	4	2	2	4	1	2	1	2
7	26	2	2	2		5	2	2	1	2	14	2	2	2	2	2	4	4	4	3	3	2	3	4	1	4	4	3	3	3	4	1	4	3	3	2	4	1	3	4	4	4	2	2	4	2	2	2	2
8	35	2	2	2	-	6	2	2	1	4	17	2	2	2	4	5	3	3	5	5	4	3	3	5	5	4	5	3	5	5	5	5	5	5	5	2	4	3	5	2	3	4	4	5	3	2	2	2	2
9	46	2	1	1	3	6	2	2	1	5	20	1	2	2	5	5	1	1	4	1	4	1	2	1	0	4	3	1	3	2	1	1	1	1	0	4	2	1	2	3	5	5	2	5	5	2	2	4	2
10	42	2	1	1	2	6	2	2	1	4	14	1	2	2	5	3	4	3	3	3	3	2	1	3	3	5	3	3	2	2	2	2	4	2	2	2	3	3	5	3	1	5	1	5	3	1	5	1	3
11	25	1	2	2		5	2	2	1	2	10	1	2	2	2	3	3	2	3	3	3	2	2	2	3	3	3	2	4	3	3	3	3	3	3	2	4	4	4	4	4	3	2	4	3	1	2	2	2
12	29	1	1	2		5	2	2	1	3	10	1	2	2	3	3	2	2	3	2	2	1	1	2	2	3	2	2	2	3	2	3	2	2	2	3	4	1	2	5	5	3	2	4	5	1	3	3	3
13	34	1	1	2		6	2	2	1	2	10	1	2	2	1	2	1	1	0	0	0	0	0	2	2	2	1	0	0	0	0	0	2	0	0	2	4	1	3	4	4	4	2	4	4	1	3	3	1
14	39	2	1	1	2	5	2	2	1	2	10	2	2	2	0	0	1	0	1	1	0	0	0	2	1	2	0	0	2	0	1	1	3	1	0	1	4	1	3	4	4	5	1	4	3	1	3	1	2
15	47	2	1	1	2	6	2	2	1	4	20	2	2	2	3	3	3	3	3	3	4	3	3	3	3	3	3	3	3	3	3	3	3	3	3	2	4	2	3	4	4	4	2	4	3	1	2	1	1
16	26	2	2	2		5	2	2	1	3	10	2	2	2	3	3	4	5	3	5	5	4	3	5	2	5	5	3	3	3	4	4	5	4	3	5	4	4	5	4	1	5	1	2	5	1	1	3	3
17	27	2	2	2		5	2	2	2	1	10	2	2	2	4	5	2	1	5	3	2	4	5	5	3	3	2	0	5	4	4	5	3	3	3	1	5	3	1	4	5	4	4	3	5	1	1	4	1
18	45	1	1	1	1	5	2	2	1	3	10	2	2	2	2	2	2	1	1	1	1	1	1	1	1	1	1	1	1	1	1	1	1	1	1	2	4	2	3	2	4	4	3	4	4	2	1	1	2
19	52	2	1	1	3	5	3	2	1	2	10	2	2	2	0	2	2	3	3	1	2	2	2	2	2	3	2	1	2	2	2	3	2	2	2	1	5	3	3	4	4	5	2	4	4	2	2	1	2
20	27	2	2	2		5	2	2	1	3	10	2	2	2	4	4	2	1	4	4	2	1	1	3	2	3	2	2	4	4	3	4	3	3	4	3	5	1	4	3	2	3	2	4	4	2	1	3	2
21	31	1	1	1	2	5	2	2	1	2	12	2	2	1	4	4	3	3	4	3	3	2	5	2	3	5	4	3	4	5	5	4	3	3	4	3	3	4	3	4	5	4	4	3	5	1	2	3	2
22	40	2	1	1	1	5	2	2	1	2	10	1	2	2	2	2	2	2	1	3	2	2	1	2	2	1	2	1	2	2	2	1	2	2	1	2	2	4	4	3	1	4	2	3	2	2	2	2	3
23	48	1	1	1	3	5	2	2	1	3	10	1	2	2	3	2	3	3	3	4	3	3	4	4	2	3	3	1	4	4	1	1	4	2	3	1	5	1	3	2	5	5	1	2	5	1	2	2	4
24	39	2	2	2		6	2	2	1	3	10	2	2	2	0	1	1	1	1	5	1	0	0	5	3	1	1	0	0	1	1	0	5	1	3	1	4	1	1	5	5	5	3	5	5	1	1	2	1
25	39	1	2	2		5	3	2	1	3	10	1	2	2	3	3	4	1	3	3	1	1	2	2	1	2	1	1	2	1	2	2	2	2	3	3	3	1	1	1	1	1	1	5	5	3	5	1	5
26	33	2	1	1	2	5	2	2	1	2	11	2	2	2	3	3	2	4	4	2	3	1	3	4	4	4	4	1	3	4	3	4	4	4	1	2	2	3	3	4	3	5	2	4	4	2	2	1	1
27	37	1	1	2		5	3	2	1	2	10	2	2	2	5	5	4	5	3	0	5	0	0	5	5	4	4	4	0	5	5	3	3	0	3	1	5	1	5	1	5	5	1	5	5	1	1	1	1
28	33	2	1	2		5	2	2	2	2	14	2	2	2	3	5	4	1	5	3	5	0	3	5	5	5	3	0	3	5	5	5	5	0	3	3	5	4	3	3	5	5	3	3	4	1	1	1	5
29	29	2	1	2		6	2	2	1	2	10	1	2	2	3	2	3	2	2	3	4	3	2	3	3	4	3	1	3	2	2	2	2	1	2	2	4	4	2	3	4	4	2	4	5	3	2	2	2
30	27	2	2	2		5	2	2	2	2	10	2	2	2	0	3	1	0	0	0	0	4	1	4	0	0	1	0	0	0	0	0	0	1	1	2	4	2	2	5	4	5	2	3	3	1	1	1	1
31	43	2	1	1	2	6	3	2	2	2	10	2	1	2	2	1	2	4	2	3	1	3	2	1	2	4	2	1	2	2	1	2	1	1	1	2	5	2	1	4	4	5	2	4	4	1	2	3	3
32	47	2	1	1	1	6	2	2	1	3	14	2	2	2	3	5	4	4	5	4	3	3	4	5	4	4	3	3	5	5	5	5	4	4	4	1	4	2	1	5	5	5	1	5	4	1	1	1	3
33	46	2	1	1	3	5	2	2	1	5	14	1	2	2	5	5	5	5	5	5	5	5	5	5	5	5	5	0	5	5	5	5	5	5	5	1	5	1	1	5	5	5	1	5	5	1	1	1	1
34	27	2	2	2		5	2	2	1	3	10	2	2	2	3	5	4	4	5	2	4	3	4	5	4	5	5	3	3	3	2	2	5	0	4	2	5	1	1	5	4	5	5	4	5	1	1	2	1
35	45	1	1	1	3	6	2	2	1	3	10	2	2	2	0	0	1	0	0	0	0	0	0	0	0	0	0	0	0	0	0	0	0	0	0	2	4	2	2	3	4	4	2	4	4	3	1	1	2
36	47	1	1	1	2	6	2	2	2	3	21	1	2	2	1	2	1	1	1	1	1	1	1	4	2	2	2	1	2	2	2	2	2	1	1	2	4	1	1	2	4	5	1	3	4	1	1	2	2
37	28	2	2	2		6	2	2	1	3	10	1	2	2	0	0	4	0	0	0	0	0	1	3	1	0	1	1	0	0	1	1	2	0	0	3	2	3	3	3	3	3	3	3	3	3	4	3	2
38	47	2	1	1	2	6	2	2	1	4	20	2	2	2	3	3	3	3	3	3	4	3	3	3	3	3	3	3	3	3	3	3	3	3	3	2	4	2	3	4	4	4	2	4	3	1	2	1	1
39	32	2	2	2		5	2	2	2	2	14	1	2	2	3	5	4	2	5	3	5	3	5	5	5	3	3	3	5	3	4	3	5	4	2	1	3	1	3	2	3	5	3	3	4	2	2	1	3
40	19	1	2	2		5	2	2	1	3	10	2	2	2	3	3	2	5	2	1	1	1	1	5	2	2	4	1	1	1	2	4	5	2	3	3	5	1	5	5	5	4	4	4	5	1	1	1	3
41	23	2	2	2		5	1	2	2	3	14	2	2	2	0	0	1	0	0	0	0	0	0	0	0	0	0	0	0	0	0	0	0	0	0	2	2	1	3	3	5	5	1	5	4	1	3	1	1
42	20	1	2	2		5	2	2	1	3	10	1	2	2	4	4	3	2	4	4	3	3	3	4	3	4	2	1	4	2	4	4	4	1	4	3	5	1	4	4	5	4	3	4	4	1	1	5	2
43	27	1	2	2		6	2	2	1	2	14	2	2	2	3	2	2	4	2	4	2	2	4	4	2	4	2	0	3	3	2	0	4	1	4	1	4	2	2	5	5	4	2	5	4	1	1	4	2
44	41	2	2	2		5	2	2	2	2	10	2	2	2	3	4	4	3	3	5	5	4	4	5	4	5	3	3	4	4	5	4	5	4	4	3	4	3	2	3	2	5	3	3	5	2	3	1	2
45	53	1	1	1	2	5	2	2	1	4	14	1	2	1	5	5	5	0	5	0	5	0	5	5	5	5	5	0	3	2	0	5	5	0	3	5	5	3	3	1	3	5	2	1	3	3	4	3	2
46	19	1	2	2		5	2	2	2	2	10	2	2	1	5	5	3	3	5	5	3	3	5	4	4	3	3	3	4	5	5	3	4	4	5	3	5	3	1	5	3	4	2	5	4	1	1	1	1
47	40	1	1	1	2	5	2	2	1	2	10	2	2	2	4	5	5	5	5	3	3	3	4	5	3	4	3	3	3	3	3	4	3	1	1	5	4	2	1	5	5	5	3	5	5	1	1	1	3
48	29	1	2	2		5	3	2	2	3	15	1	2	2	3	3	3	2	3	2	1	2	1	1	1	3	3	3	3	2	1	1	2	2	2	2	4	1	3	2	2	3	3	3	4	4	3	4	2
49	22	1	2	2		5	2	2	2	2	15	2	2	2	2	2	2	3	4	5	2	2	2	4	4	4	2	2	3	3	4	4	4	4	4	3	4	1	2	4	4	4	2	4	3	2	2	2	1
50	20	1	2	2		5	2	2	1	2	10	2	2	2	4	4	2	3	4	4	3	2	2	3	2	2	1	0	3	2	3	3	2	1	3	3	4	1	1	4	5	4	1	4	5	1	1	2	1
51	20	1	2	2		5	2	2	2	1	10	2	2	2	0	0	1	0	0	0	0	0	1	0	0	0	0	0	0	0	1	0	0	0	0	2	5	1	2	4	3	4	1	4	4	1	1	2	2
52	29	1	1	2		5	2	2	2	2	14	2	2	2	4	1	1	1	3	0	0	0	0	3	1	2	0	0	3	4	3	0	4	3	5	4	4	5	1	4	5	4	4	1	4	1	1	2	3
53	49	1	1	1	2	5	2	2	2	2	14	2	2	2	2	4	3	4	5	4	3	2	3	4	4	4	4	4	4	3	1	5	3	2	4	2	4	3	2	4	3	4	2	4	3	1	2	2	1
54	28	2	2	2		5	2	2	1	3	10	2	2	2	3	4	4	3	3	1	2	2	3	5	3	3	2	3	5	4	4	4	5	3	3	2	4	2	2	5	1	3	2	3	4	2	2	2	2
55	43	1	1	2		6	2	2	1	2	10	1	1	2	1	4	5	4	5	3	4	4	4	4	4	4	4	3	4	4	4	4	4	4	4	2	4	3	4	4	1	5	2	3	4	1	2	2	1
56	30	2	1	2		5	2	2	1	5	18	1	1	1	1	1	2	1	2	0	1	2	0	1	0	0	0	0	0	0	0	0	0	0	5	1	1	5	1	2	1	3	5	3	4	3	3	5	1
57	51	2	1	1	3	5	2	2	2	3	10	2	2	2	5	5	3	3	5	3	4	5	3	4	3	3	2	0	5	5	4	3	3	3	5	4	3	2	4	4	5	3	4	3	3	2	1	4	4
58	68	2	1	1	2	6	2	1	1	3	10	1	2	2	3	3	3	3	3	3	3	3	3	3	3	3	3	2	3	3	3	3	3	3	3	4	4	3	4	3	4	4	2	4	5	2	2	2	2
59	23	1	2	2		5	2	2	1	2	10	2	2	2	2	2	1	4	3	5	0	0	2	5	2	2	0	0	2	2	2	5	5	1	3	3	3	4	3	3	4	4	3	3	3	4	3	4	4
60	53	1	2	2		6	3	2	1	2	10	1	1	2	4	5	4	5	4	2	1	1	2	4	4	5	4	1	3	1	0	4	5	3	3	2	5	1	2	2	5	5	2	5	5	2	1	2	1
61	24	1	2	2		5	2	2	1	3	10	1	2	2	1	2	1	0	3	0	0	0	0	2	1	1	0	1	3	2	2	4	3	1	1	1	1	2	5	2	2	1	1	1	5	1	1	1	4
62	35	2	1	2		5	2	2	2	2	10	2	2	2	0	5	1	0	5	0	0	0	0	5	5	0	5	0	0	0	0	0	5	0	0	5	5	5	5	1	5	5	5	5	5	5	5	5	5
63	33	1	2	2		5	2	2	1	4	28	2	2	2	3	5	5	4	5	3	3	3	4	3	5	5	4	3	5	5	5	5	5	4	4	3	4	1	3	5	5	3	3	4	5	1	1	2	5
64	45	1	1	1	2	5	2	2	1	3	14	1	2	2	1	2	1	0	0	0	0	2	0	1	1	0	2	0	0	0	2	0	1	1	2	1	5	1	1	3	3	5	1	5	4	1	1	1	1
65	35	2	1	1	1	5	2	2	2	3	12	1	2	2	4	5	4	5	4	3	4	3	5	4	5	4	2	3	3	3	4	5	5	5	3	1	5	1	1	4	4	5	5	5	4	1	1	2	2
66	50	1	1	1	2	5	2	2	1	3	14	2	2	2	4	4	3	3	5	2	3	2	2	4	2	4	4	2	2	2	2	4	4	2	2	2	4	3	3	3	5	4	4	1	5	1	2	1	1
67	29	1	1	2		5	2	2	1	3	14	2	1	2	3	4	3	0	3	4	1	0	4	1	0	3	4	3	2	1	1	1	1	0	0	3	4	1	1	3	1	3	1	4	5	1	1	1	2
68	24	1	2	2		5	2	2	2	4	14	2	1	2	1	3	1	5	3	1	5	1	5	0	5	0	3	1	5	1	5	3	1	5	1	5	3	5	1	5	3	5	1	4	4	5	1	5	5
69	28	1	2	2		6	2	2	1	2	10	1	2	2	4	5	3	3	3	2	4	2	2	5	4	5	3	1	3	4	5	5	5	0	4	2	5	1	1	3	5	5	1	1	5	2	1	1	3
70	54	1	1	1	3	6	3	2	1	5	20	1	2	2	1	1	1	0	0	1	0	0	2	0	0	0	0	0	1	1	1	0	0	0	0	1	5	1	1	4	3	5	2	4	4	1	3	2	1
71	42	2	1	1	1	6	2	1	1	3	10	2	2	2	1	1	1	1	1	1	1	1	1	2	2	2	1	1	1	1	1	1	1	1	1	2	4	2	1	4	5	5	2	4	4	2	1	2	2
72	25	1	2	2		5	2	2	2	2	10	2	2	2	2	2	3	1	3	1	1	1	1	4	2	3	3	3	2	2	2	3	2	0	2	1	3	1	5	2	3	3	4	5	3	2	4	4	3
73	34	1	1	1	1	6	2	2	1	3	14	1	2	2	4	3	4	2	4	2	5	2	3	5	4	4	2	2	3	3	5	4	5	1	3	1	5	3	1	3	5	3	4	5	4	3	2	2	4
74	32	1	1	2		5	2	2	1	3	10	2	1	2	4	5	5	5	4	2	4	3	3	5	5	2	5	5	3	3	5	5	5	3	2	2	4	2	4	4	3	4	2	3	4	2	2	2	3
75	39	1	1	1	2	6	2	2	1	3	10	1	2	2	5	4	3	1	5	4	2	3	4	5	3	3	3	0	3	4	4	5	4	1	5	2	5	5	1	5	5	4	1	5	5	1	2	1	1
76	58	2	1	1	1	5	2	2	1	3	14	2	2	2	1	3	1	0	1	2	1	1	1	0	1	1	1	0	1	2	2	0	1	1	1	1	5	1	3	4	5	4	2	5	5	4	2	2	2
77	33	1	2	2		5	2	2	1	2	10	2	2	2	5	4	2	4	5	4	1	1	1	4	2	3	1	0	1	2	1	4	3	0	0	4	3	3	5	5	1	5	5	3	5	5	4	3	2
78	35	1	1	1	2	5	2	2	1	3	10	1	2	2	1	1	2	1	1	1	1	5	2	2	1	1	1	2	0	1	1	1	1	1	0	2	4	2	1	5	5	4	2	2	5	1	1	2	1
79	36	2	1	1	2	5	2	2	1	3	10	2	2	2	1	1	2	1	0	1	1	0	1	2	1	1	0	2	2	2	1	0	1	1	2	2	5	2	1	5	5	4	1	4	4	1	1	2	1
80	42	2	1	1	2	4	2	2	1	3	10	2	2	2	5	5	4	4	5	4	3	0	5	1	1	2	2	1	1	5	1	2	0	0	5	1	4	1	1	5	5	5	1	3	5	1	1	1	1
81	41	2	1	1	3	6	2	2	1	3	30	1	2	2	0	0	1	0	0	0	0	0	0	0	0	0	0	0	0	0	0	0	0	0	0	1	5	2	3	3	3	5	1	5	3	2	3	1	1
82	34	2	1	1	1	4	2	2	1	2	24	2	2	2	0	5	3	5	5	5	2	5	2	3	3	4	5	1	5	5	5	5	5	1	3	5	5	4	5	5	5	5	5	5	4	1	5	2	1
83	35	1	1	1	2	6	2	2	1	4	14	1	2	2	2	2	2	1	2	4	2	3	2	2	3	3	3	1	1	1	3	1	2	3	2	1	5	1	2	4	4	4	2	2	5	1	1	1	1
84	39	1	1	1	2	5	2	2	2	3	20	2	2	2	3	0	1	0	4	0	0	0	0	0	0	0	0	0	0	0	0	2	0	0	2	1	4	1	3	4	4	5	1	3	5	1	3	1	1
85	28	1	1	2		5	2	2	1	3	20	1	2	2	4	4	2	2	4	4	2	4	4	1	1	2	2	2	4	4	4	1	2	1	4	1	5	2	2	1	5	4	2	5	5	1	1	2	2
86	32	2	1	1	1	5	2	2	1	3	10	1	2	2	4	2	2	4	4	0	3	2	2	4	2	3	3	3	4	3	4	4	4	0	2	1	5	1	4	1	1	4	1	5	5	1	1	1	2
87	38	2	1	1	2	5	2	2	1	4	14	1	2	2	0	0	3	1	2	1	1	1	1	2	2	3	3	1	3	1	3	2	1	1	0	4	4	1	2	3	1	5	2	4	4	1	1	3	2
88	39	2	1	1	1	5	2	2	1	3	10	2	2	2	0	0	1	3	0	0	0	0	0	2	0	0	0	0	5	0	1	0	4	0	0	1	5	1	1	1	1	5	1	5	1	1	1	1	1
89	47	1	2	1	2	5	2	2	1	2	14	2	2	2	2	4	2	2	2	2	3	2	2	2	2	2	3	2	2	2	2	2	2	2	2	3	3	3	3	2	3	3	3	3	3	3	3	3	3
90	38	2	1	1		6	3	2	1	5	21	2	2	2	4	5	1	3	4	4	1	4	3	5	4	2	4	0	5	4	3	4	5	4	3	4	4	3	5	3	2	5	2	4	4	2	4	3	3
91	32	1	1	1	2	6	2	2	1	2	15	1	2	2	1	2	3	3	2	3	2	2	2	2	2	2	3	2	3	3	1	2	2	2	0	4	2	3	3	3	4	4	3	3	5	3	1	5	4
92	27	2	2	2		6	2	2	1	2	10	2	2	2	5	5	1	4	5	0	1	2	3	3	0	1	0	1	5	3	4	4	4	4	3	5	5	5	5	5	5	5	5	5	5	5	2	1	5
93	53	2	1	1	1	5	2	2	1	2	12	1	2	2	3	3	4	2	5	4	4	4	3	3	3	4	4	1	4	3	3	4	4	2	3	2	4	1	2	4	4	4	2	4	4	1	2	2	3
94	32	1	2	2		6	2	2	1	4	10	2	2	2	5	5	5	5	5	1	5	3	4	4	4	2	4	4	4	3	3	5	4	3	4	5	5	4	1	5	5	5	5	5	5	5	5	4	5
95	53	1	2	2		6	3	2	1	2	10	1	1	2	4	5	4	5	4	2	1	1	2	4	4	5	4	1	3	1	0	4	5	3	3	2	5	1	2	2	5	5	2	5	5	2	1	2	1
96	28	2	1	1	1	6	2	2	1	3	10	1	2	2	2	4	3	3	4	4	5	4	3	3	3	4	4	4	4	4	4	4	4	4	4	3	4	3	3	4	3	5	2	4	4	5	4	5	4
97	31	2	2	2		5	1	2	2	1	14	2	2	2	0	0	1	0	0	0	0	1	0	0	0	1	0	0	0	2	0	0	2	2	1	5	1	5	5	1	1	1	4	2	1	3	2	5	5
98	35	2	1	2		5	1	2	1	3	10	2	2	2	1	4	2	2	1	0	0	1	3	4	4	4	3	2	1	4	1	1	3	0	2	4	3	4	2	5	4	3	2	2	4	2	2	2	4
99	39	1	2	2		4	2	2	1	1	15	2	2	2	3	5	4	4	5	5	4	4	5	5	4	5	4	4	5	5	4	5	5	4	4	4	4	3	5	5	2	3	3	3	4	4	4	4	4
100	32	2	2	2		5	1	2	2	1	14	1	2	2	1	4	1	0	3	1	1	1	1	4	4	4	5	3	4	3	4	4	4	3	4	2	5	1	3	5	1	5	1	5	5	1	1	1	1
101	34	2	1	1	1	5	2	1	1	2	10	2	2	2	0	5	5	5	5	3	4	5	5	5	5	5	5	0	5	5	5	5	5	5	5	1	5	5	5	5	5	5	1	5	5	1	1	1	3
102	39	2	1	1	1	6	3	2	1	1	10	2	2	2	4	3	3	4	3	3	0	3	3	3	3	3	3	3	3	3	3	3	3	3	3	1	3	2	1	3	4	5	1	4	4	1	2	2	2
103	28	2	2	2		5	2	2	2	3	14	2	2	2	0	3	2	2	4	4	4	2	3	4	2	3	2	2	3	4	4	4	4	2	1	1	5	1	5	1	4	5	1	5	5	3	5	1	3
104	38	2	1	1	1	6	2	2	2	2	10	2	2	2	3	3	1	5	4	0	3	0	1	5	5	5	5	0	3	5	5	3	4	2	0	5	5	5	3	5	5	5	5	5	5	1	5	5	1
105	25	1	2	2		5	2	2	1	2	11	1	2	2	0	1	1	1	4	3	1	2	0	3	0	0	0	0	0	0	0	2	0	0	0	4	3	3	3	5	4	4	4	4	3	1	2	4	5
106	37	2	1	1	2	5	2	2	1	2	10	2	2	2	2	4	1	3	5	0	0	0	0	5	4	5	1	2	5	4	0	5	5	2	5	5	5	1	5	5	1	5	1	1	5	1	5	1	5
107	32	1	1	1	1	5	2	2	2	2	14	1	2	2	5	5	5	2	5	1	4	5	5	5	4	3	4	5	4	4	4	3	3	2	4	3	4	5	5	1	2	5	1	5	5	1	1	2	1
108	30	2	1	1	1	5	2	2	2	2	10	1	2	2	1	0	1	0	0	0	3	0	0	0	0	0	0	0	0	0	0	0	0	0	0	2	4	5	3	4	5	4	3	5	5	1	2	1	5
109	38	2	1	1	7	5	2	2	1	3	15	2	2	2	3	3	3	1	2	2	2	2	3	2	3	2	2	2	2	2	2	3	2	3	2	1	2	1	1	5	5	5	1	5	5	1	1	1	1
110	34	2	1	1	1	5	2	2	1	3	14	2	2	2	1	1	1	0	1	0	0	0	1	0	0	2	0	0	2	0	0	0	0	0	0	3	3	3	2	4	5	4	3	3	2	1	3	3	3
111	30	2	1	1	1	5	2	2	1	1	14	2	2	2	0	1	1	2	0	0	1	0	1	0	1	1	1	1	1	1	1	1	1	0	0	1	3	3	3	4	3	5	5	4	4	1	3	1	1
112	36	1	1	1	1	5	2	2	2	3	14	1	2	2	3	4	2	3	3	3	4	2	4	4	4	4	1	1	2	2	3	1	3	1	4	2	4	4	5	2	3	4	3	2	4	2	1	1	2
113	38	2	1	1	1	6	2	2	2	2	10	2	2	2	3	3	1	5	4	0	3	0	1	5	5	5	5	0	3	5	5	3	4	2	0	5	5	5	3	5	5	5	5	5	5	1	5	5	1
114	36	2	1	1	1	5	1	1	1	5	14	2	2	2	0	0	1	0	0	0	0	0	0	0	0	0	0	0	5	5	5	5	0	0	0	1	1	1	1	5	5	5	1	5	3	1	1	1	3
115	33	2	2	2		5	2	2	1	2	14	2	2	2	4	4	4	3	5	4	4	3	3	4	3	3	3	2	5	4	4	5	4	3	4	2	4	3	2	4	4	4	2	4	4	1	3	3	2
116	50	1	1	1	2	5	2	2	1	4	10	1	2	2	3	3	3	3	3	3	5	3	3	3	3	3	3	3	3	3	3	3	3	3	3	3	5	4	4	5	5	4	3	4	5	5	5	4	4
117	35	2	1	1	1	5	2	2	1	2	14	1	2	2	0	0	5	0	0	0	0	0	0	0	1	1	0	2	0	0	1	0	0	2	0	1	5	1	4	5	5	5	1	4	3	1	2	4	2
118	44	1	1	1	1	5	2	2	1	2	10	1	2	2	3	4	2	3	4	4	4	3	3	5	3	5	3	3	4	4	2	5	5	3	3	2	5	2	5	5	5	5	1	4	4	1	2	1	2
119	47	1	2	1	2	5	2	2	1	3	14	1	2	2	5	5	5	5	5	3	5	4	4	4	4	4	4	3	4	3	4	4	3	3	3	4	4	3	3	2	3	4	2	4	5	1	3	1	2
120	29	1	2	2		5	2	2	1	4	15	2	2	2	4	4	3	3	5	4	5	3	3	4	4	3	4	3	4	3	3	5	5	4	3	4	4	4	4	3	4	3	3	4	4	3	3	3	2
121	35	2	1	1	2	5	2	2	2	1	12	2	2	2	4	4	4	5	5	2	4	3	2	5	4	5	4	4	4	4	4	4	5	3	0	1	5	2	5	5	5	5	1	5	5	2	1	2	2
122	28	1	2	2		5	2	2	1	2	10	2	2	2	3	3	2	2	1	2	1	1	1	3	2	1	0	0	1	1	2	0	2	0	0	2	4	2	2	3	5	5	2	3	4	2	2	2	2
123	32	1	1	1	1	5	2	2	1	3	14	1	2	2	2	2	2	1	2	2	2	1	2	2	2	3	0	0	2	2	2	2	5	0	4	5	5	5	1	1	1	5	1	1	2	1	1	5	5
124	33	1	1	1	1	5	2	2	1	3	10	1	2	2	5	5	3	2	5	3	3	3	3	3	3	3	3	3	3	3	3	0	4	0	4	3	4	4	2	5	5	4	3	3	4	1	2	2	3
125	33	2	1	1	1	5	2	1	1	3	10	1	2	2	1	2	1	0	1	5	0	1	2	2	1	2	3	0	0	1	2	2	2	1	1	1	5	4	1	5	5	5	1	2	5	1	2	1	1
126	34	1	1	1	2	5	2	2	1	3	10	1	2	2	5	5	4	5	5	5	2	1	4	5	5	5	2	2	4	4	4	5	5	4	4	1	5	1	3	4	1	5	1	5	5	1	1	1	1
127	37	1	1	1	1	6	2	2	1	2	10	2	2	2	3	4	2	3	3	5	2	2	2	4	3	2	3	1	1	3	4	3	4	2	4	4	4	1	3	4	4	4	2	3	4	1	1	2	2
128	26	2	1	1	1	5	1	2	1	4	14	2	2	2	5	5	2	2	4	0	0	1	4	5	2	3	1	1	5	4	2	5	3	0	0	3	3	5	5	5	3	5	3	3	5	5	3	4	3
129	41	2	1	1	4	4	1	2	1	4	35	1	2	2	4	5	4	4	4	4	4	3	4	4	3	3	3	1	4	4	3	4	4	3	3	4	4	3	3	4	4	4	3	3	4	3	3	3	3
130	41	1	1	1	2	5	2	2	1	3	10	2	2	2	2	3	1	1	2	2	3	1	1	3	2	3	1	1	4	2	1	3	1	2	1	3	3	4	3	4	3	3	3	3	2	5	3	3	4
131	32	1	2	2		5	2	2	1	2	14	1	1	2	4	4	3	2	5	0	2	1	1	3	2	2	2	2	2	2	2	2	4	1	1	3	4	3	3	5	1	4	3	4	5	1	3	3	3
132	40	2	1	1	1	5	2	2	1	2	14	2	2	2	3	3	2	2	5	1	3	4	2	3	2	4	3	3	3	4	2	2	3	3	2	3	3	4	4	3	3	3	3	3	3	4	3	4	3
133	38	1	1	1	2	5	2	2	1	5	14	1	2	2	3	4	4	3	4	4	3	3	4	4	4	4	4	3	3	3	3	4	4	4	4	3	3	3	4	4	4	3	4	4	4	3	4	4	3
134	26	2	2	2		5	2	2	1	3	14	2	2	2	3	3	4	4	3	4	3	4	3	4	3	4	3	3	4	3	3	4	4	4	4	2	5	2	3	3	4	5	1	5	5	1	3	1	2
135	36	2	1	1	2	5	2	2	1	2	10	2	2	2	5	3	4	5	5	1	5	1	5	5	5	5	1	1	5	5	5	5	5	0	0	1	4	1	1	5	5	5	1	5	5	1	1	1	5
136	27	2	1	2		5	2	2	1	3	45	1	1	2	4	3	3	5	5	3	4	4	5	4	2	4	4	4	4	3	4	4	4	4	5	2	5	4	5	5	4	4	4	4	3	4	4	5	4
137	26	2	1	2		5	2	2	1	3	20	2	2	2	5	3	2	0	5	3	0	1	3	1	5	5	5	5	5	5	5	3	5	0	3	1	5	5	5	5	5	5	1	5	3	1	1	1	1
138	25	2	1	2		5	2	2	1	2	14	2	2	2	3	5	3	3	4	4	3	3	3	4	4	4	3	4	4	5	4	5	5	5	3	1	5	1	3	5	3	4	1	4	5	1	1	1	1
139	29	2	1	2		5	1	2	2	1	10	2	2	2	5	5	1	0	3	5	0	0	0	0	0	3	0	0	0	0	2	5	0	0	0	3	5	3	5	1	5	3	5	5	5	2	3	4	5
140	49	2	1	1	2	5	2	2	1	1	14	2	2	2	2	2	2	1	2	2	2	1	1	1	2	1	2	2	1	1	1	1	3	1	1	4	5	4	5	4	4	5	5	5	3	3	5	3	3
141	31	2	1	1	1	6	2	2	1	3	14	1	2	2	3	3	4	4	4	3	3	3	3	4	3	4	2	4	4	3	3	1	4	4	2	3	4	5	3	4	4	4	4	4	3	4	4	4	3
142	35	2	1	1	2	5	2	2	2	3	14	2	2	1	0	0	1	0	5	5	0	0	0	5	3	5	2	0	3	3	5	5	5	3	3	1	5	1	1	1	5	5	1	1	5	1	1	1	5
143	45	2	1	1	1	5	2	1	1	2	10	2	2	2	4	4	5	4	5	5	5	5	5	4	4	4	4	4	5	5	4	5	5	4	4	3	4	2	2	4	4	4	2	4	4	1	2	1	1
144	29	2	2	2		5	2	2	2	3	14	2	2	2	3	1	3	3	3	3	1	1	1	2	0	4	0	0	3	2	0	3	2	0	0	3	1	5	5	3	3	4	5	1	4	1	3	3	5
145	28	2	2	2		5	1	1	1	1	18	2	2	2	0	0	1	0	0	0	0	0	0	0	0	0	0	0	0	0	0	0	0	0	0	1	5	5	5	5	5	5	1	5	5	1	5	1	5
146	27	2	1	2		5	2	2	1	2	20	2	2	2	0	1	1	0	0	1	1	0	1	3	0	3	1	0	0	0	0	2	5	1	0	3	4	2	1	3	5	4	3	5	5	1	2	2	5
147	30	2	1	1	2	5	2	2	2	3	20	1	2	2	0	0	1	0	0	0	0	0	0	0	0	0	0	0	0	0	0	0	0	0	0	1	5	1	2	5	5	5	1	5	5	1	1	1	1
148	25	2	2	2		5	2	2	1	4	21	1	2	2	5	5	5	5	2	3	2	2	2	5	5	3	3	3	3	3	3	4	5	3	4	3	3	3	3	4	4	4	1	5	5	1	1	1	1
149	27	2	1	1	1	5	2	2	2	1	17	1	2	2	3	2	2	4	5	0	0	2	4	5	5	5	1	0	3	2	5	5	5	2	5	2	4	5	2	2	5	5	5	3	5	1	1	3	1
150	26	2	1	2		5	2	2	2	2	28	2	2	2	4	4	5	4	5	5	2	4	3	4	4	4	3	4	4	3	4	4	4	3	3	3	3	3	4	3	4	5	4	3	4	3	4	4	4
151	51	2	1	1	1	5	2	2	1	3	10	2	2	2	5	5	5	4	4	1	1	3	3	2	2	2	3	3	4	3	4	2	5	1	1	5	3	1	3	2	5	3	3	5	5	3	1	5	3
152	29	1	2	2		5	2	2	1	2	10	2	2	1	3	3	2	3	4	4	4	4	4	5	3	4	2	1	3	2	3	3	5	4	5	3	5	1	3	3	5	4	3	5	5	2	1	4	1
153	29	2	1	1	1	5	1	2	2	3	10	1	2	2	5	3	1	0	5	0	2	0	0	5	1	5	0	0	0	0	0	1	5	0	2	3	1	1	5	5	5	1	5	5	5	1	1	1	5
154	28	2	1	2		5	2	2	2	1	15	2	2	2	1	2	3	3	4	0	1	1	1	4	4	3	1	0	2	4	4	3	3	1	1	1	5	2	1	2	5	5	1	5	4	1	2	1	2
155	34	1	1	2		5	2	2	1	3	14	2	2	2	5	5	4	5	4	4	4	4	5	5	4	5	4	4	3	4	4	3	3	4	3	1	1	3	4	4	5	5	1	3	2	1	3	1	1
156	29	1	1	2		6	3	2	1	4	20	1	2	2	3	3	5	2	3	3	3	1	3	4	3	5	4	2	3	3	4	3	4	2	2	1	5	1	2	5	5	5	1	5	3	1	1	2	1
157	41	1	1	1	2	5	2	2	1	4	14	1	2	2	2	2	2	2	2	2	2	2	2	2	2	2	2	2	2	2	2	2	2	2	2	1	1	1	1	1	5	5	2	4	5	3	2	2	2
158	31	2	1	1	1	5	2	2	1	3	10	1	2	2	0	0	1	0	0	2	0	0	0	0	0	0	0	0	0	0	0	0	0	0	2	1	5	1	4	5	2	5	2	1	5	1	5	2	1
159	40	1	2	1	1	4	2	2	1	3	18	2	2	2	1	2	2	3	4	1	4	0	2	2	3	3	3	2	2	1	2	4	3	1	1	5	4	4	3	2	3	4	4	3	4	5	4	4	5
160	27	1	2	2		5	2	2	1	2	10	1	2	2	3	3	1	0	5	5	4	3	2	4	4	4	5	0	5	5	2	5	5	1	2	3	4	3	3	5	4	4	4	3	5	1	3	3	3
161	41	1	2	1	2	4	2	2	1	3	14	1	2	2	2	2	3	5	5	2	2	1	4	5	3	3	2	3	5	5	5	5	5	3	5	3	4	4	1	3	4	4	3	3	4	5	3	1	1
162	41	2	2	2		5	3	2	1	3	9	2	2	2	3	3	5	4	5	5	5	5	5	5	4	5	5	4	5	5	5	5	5	5	5	1	5	5	4	3	3	5	1	2	3	1	2	1	1
163	51	1	2	1	2	5	2	2	1	3	18	1	1	2	5	4	5	5	4	0	5	0	0	0	4	3	3	2	2	3	2	2	5	3	2	1	5	3	5	5	2	5	1	1	4	1	5	1	1
164	25	2	2	2		5	2	2	1	4	21	1	2	2	5	5	5	5	2	3	2	2	2	5	5	3	3	3	3	3	3	4	5	3	4	3	3	3	3	4	4	4	1	5	5	1	1	1	1
165	29	2	1	2		5	2	2	2	2	14	1	2	2	2	5	5	5	3	5	3	4	5	5	5	5	5	2	5	5	5	3	4	4	4	5	5	5	1	1	5	5	2	5	5	1	1	1	2
166	25	1	2	2		5	2	2	1	3	10	1	2	2	4	5	4	4	3	4	3	2	1	5	4	3	3	1	4	3	3	3	4	5	4	1	3	4	5	5	2	5	3	3	4	1	2	3	5
167	37	2	1	1	1	5	2	2	1	3	10	2	2	2	5	5	5	5	5	5	5	5	5	5	5	5	5	5	5	5	3	5	3	4	5	5	5	5	5	5	5	4	4	5	4	5	2	3	4
168	32	2	2	2		5	2	2	1	2	14	2	2	2	3	3	4	3	4	4	3	3	3	4	3	3	3	3	3	3	3	4	3	3	3	3	4	4	3	4	4	4	3	3	4	3	3	4	3
169	29	2	2	2		5	1	2	2	2	14	2	2	2	1	2	2	2	2	2	3	0	1	3	3	3	0	2	4	3	4	4	3	3	3	1	5	1	5	3	2	3	3	3	5	4	2	4	2
170	37	2	1	1	2	5	2	2	1	3	14	2	2	2	4	3	4	4	5	3	3	3	3	3	3	3	3	4	3	3	4	4	4	3	3	2	3	4	3	5	3	3	3	3	3	2	3	3	3
171	33	2	1	1	1	5	2	2	2	3	10	2	2	2	3	4	4	4	4	4	4	3	2	4	3	4	1	2	4	4	4	4	4	4	3	3	4	4	1	4	4	4	2	3	4	1	2	2	2
172	36	1	1	1	1	5	2	2	2	3	10	1	2	2	4	3	3	2	4	2	2	2	3	3	1	3	2	1	4	4	3	1	2	2	4	2	3	1	2	4	4	4	3	4	4	1	2	1	1
173	45	1	1	1	1	5	3	2	1	2	14	2	1	2	5	5	3	5	5	5	3	3	3	5	5	5	5	3	3	3	4	4	5	5	3	1	1	1	5	1	5	5	1	5	5	1	1	1	1
174	25	1	2	2		5	1	2	1	5	17	1	2	2	3	3	5	2	4	1	4	2	1	3	4	4	2	2	1	1	4	1	2	2	1	1	4	5	1	5	1	5	4	1	5	2	2	2	1
175	27	1	1	2		5	2	2	1	2	10	2	2	2	3	2	2	1	1	0	2	1	1	1	1	1	1	1	1	1	1	1	1	1	1	4	4	2	5	3	4	2	3	2	4	5	2	5	5
176	28	2	1	2		5	1	2	1	3	14	1	2	2	5	5	4	4	5	2	4	4	4	4	3	3	4	3	3	3	3	3	3	3	3	1	3	3	3	3	3	3	3	3	3	3	3	3	3
177	54	1	1	1	3	4	2	2	1	4	15	1	2	2	4	4	5	4	4	0	4	1	4	4	0	1	2	2	2	1	1	4	2	1	2	4	2	2	5	2	2	2	2	2	5	3	4	5	2
178	28	1	1	1	1	4	2	2	1	3	10	2	2	2	3	4	2	5	5	1	4	3	5	5	5	4	4	2	3	5	5	5	5	2	2	3	5	3	3	5	3	5	1	3	4	1	1	3	1
179	34	2	1	1	1	5	2	2	1	1	14	2	2	2	3	3	3	2	4	3	1	1	2	3	2	3	3	2	3	4	3	3	3	3	3	3	4	1	3	3	3	4	2	3	3	1	2	1	1
180	42	2	1	1	2	6	2	2	2	3	14	1	2	2	3	4	4	4	4	4	4	4	4	4	4	3	3	3	4	4	4	4	3	3	3	2	3	5	3	3	3	3	3	5	5	3	3	3	3
181	37	2	1	1		5	1	2	1	2	14	2	2	2	0	1	3	3	4	1	2	3	1	2	2	1	2	0	5	2	3	0	2	2	2	2	5	3	3	3	3	5	3	5	4	1	3	3	5
182	46	2	1	1	2	5	2	2	1	5	23	2	2	2	5	5	3	5	2	4	3	4	4	5	5	4	4	2	5	4	5	5	5	5	2	1	5	1	1	5	5	5	2	5	4	1	2	2	1
183	45	1	1	1	1	5	2	2	1	4	14	2	2	2	4	5	5	5	5	5	5	4	4	5	5	4	5	5	5	4	5	5	5	4	5	1	5	1	1	5	5	5	1	5	5	1	2	1	1
184	36	2	1	1	2	5	2	2	1	3	10	2	2	2	5	3	3	3	5	5	3	3	3	3	3	3	3	3	3	3	3	3	3	5	5	2	4	2	1	3	3	3	3	4	4	2	3	1	1
185	28	2	2	2		5	2	2	2	3	10	1	2	2	2	3	5	3	3	1	2	2	3	3	3	3	2	1	3	2	3	3	4	3	2	1	5	1	3	5	5	5	2	5	5	1	1	1	2
186	35	2	1	1	2	5	1	2	2	3	14	1	2	2	3	2	1	4	5	4	3	5	4	5	5	4	3	0	4	4	4	3	0	2	3	2	4	4	5	5	5	5	3	4	5	3	2	3	3
187	38	2	2	2		5	2	2	1	2	10	1	2	2	2	3	3	3	3	2	3	2	2	3	3	3	2	2	2	3	2	5	3	2	2	5	5	1	5	5	5	5	1	1	5	1	1	1	5
188	40	2	1	1	2	5	2	2	1	3	15	1	1	2	1	2	1	1	1	2	0	0	0	1	1	1	0	0	0	0	1	0	0	0	0	3	4	3	4	1	2	4	3	3	4	2	2	2	1
189	30	2	1	1	1	5	2	2	1	3	14	1	2	2	3	1	1	0	2	1	0	0	0	2	0	0	0	0	0	0	0	0	0	0	0	1	3	5	5	1	5	5	3	5	5	1	1	1	5
190	46	2	1	1	1	5	2	2	1	3	14	2	2	2	3	4	4	4	4	4	4	4	4	3	4	4	4	4	4	4	4	4	4	4	4	2	4	4	1	3	4	5	2	2	5	2	2	2	2
191	28	2	1	1	1	5	1	2	2	3	14	1	2	2	1	1	1	0	0	0	0	1	1	3	1	4	2	0	0	0	1	2	1	0	0	2	4	3	4	4	4	3	3	2	2	3	3	2	1
192	39	2	2	2		5	2	2	1	5	30	2	2	2	5	5	5	5	5	3	5	3	5	5	5	3	5	2	3	4	5	5	5	5	4	3	3	1	1	2	5	3	3	2	5	1	1	1	3
193	35	2	1	1	1	5	1	2	1	4	10	1	2	2	2	3	2	2	4	3	3	3	2	2	2	3	3	2	4	4	3	4	3	2	2	2	4	2	2	4	4	4	2	4	4	2	2	2	2
194	39	1	1	1	1	5	2	2	1	4	14	2	2	2	4	4	3	2	4	4	3	2	2	4	4	3	4	2	2	2	2	4	2	2	2	2	5	4	5	4	3	5	2	5	3	1	3	3	3
195	49	2	1	1	1	4	2	2	2	2	14	2	2	2	1	1	1	5	2	0	0	0	5	5	0	5	0	0	5	5	5	5	5	0	5	1	4	4	1	5	5	5	1	2	5	1	1	1	1
196	31	1	1	1	1	5	2	2	1	3	10	2	2	1	5	5	5	4	2	1	5	1	1	5	4	4	3	3	4	4	4	4	5	2	1	1	3	3	4	1	3	4	4	4	5	1	2	2	5
197	36	1	1	1	1	5	2	2	1	3	10	2	2	2	4	4	1	0	4	4	4	4	4	5	5	5	5	5	5	5	5	5	5	4	5	1	5	3	5	5	3	5	1	5	5	1	2	1	1
198	31	1	1	1	2	5	2	2	1	3	14	2	2	2	0	0	2	0	0	0	0	0	0	5	3	2	0	0	2	2	2	2	3	2	0	2	5	3	1	2	3	5	5	5	5	1	1	3	1
199	27	1	2	2		5	2	2	1	3	10	1	2	2	5	4	5	3	5	3	5	3	3	4	4	5	5	2	4	5	5	5	4	3	4	2	4	1	3	1	5	5	2	3	4	1	1	1	2
200	40	2	1	1	1	5	2	2	1	3	10	1	2	2	5	5	1	4	5	4	4	2	1	5	2	0	2	1	2	4	2	5	5	2	2	5	4	4	5	1	4	5	3	5	4	1	2	4	4
201	34	1	1	1	1	5	2	2	1	3	10	1	2	2	3	5	4	3	5	3	0	1	0	5	2	2	2	0	2	0	0	0	5	0	0	1	5	1	5	5	1	5	3	5	5	1	1	5	3
202	28	1	2	2		5	2	2	1	3	25	2	2	2	4	4	2	0	4	3	0	0	3	0	0	0	0	0	0	0	0	0	0	0	0	2	5	2	1	5	4	4	3	4	4	1	3	2	1
203	48	2	1	1	3	4	2	2	1	3	10	2	2	2	2	2	2	1	2	2	1	1	1	2	2	3	2	1	2	3	3	5	3	2	1	5	4	3	1	3	4	5	1	5	5	1	1	1	1
204	34	1	1	1	2	5	2	2	2	3	30	2	2	2	3	5	5	4	5	2	5	1	5	5	5	5	5	5	3	5	5	5	5	2	1	5	4	5	5	4	4	5	5	5	5	5	5	5	5
205	41	2	1	1	3	6	3	2	1	3	15	1	2	2	3	5	1	2	3	5	2	2	1	3	2	2	3	1	1	2	1	3	5	3	1	5	5	4	5	1	3	5	1	5	3	1	1	1	1
206	50	1	1	1	2	5	2	2	1	4	10	1	2	2	3	3	3	3	3	3	5	3	3	3	3	3	3	3	3	3	3	3	3	3	3	3	5	4	4	5	5	4	3	4	5	5	5	4	4
207	27	1	1	2		5	2	2	1	3	10	1	2	2	3	5	4	2	5	1	4	2	1	4	2	4	5	2	3	3	2	3	4	3	1	3	3	1	2	3	5	5	1	5	5	1	1	2	1
208	20	1	2	2		5	2	2	2	3	10	2	2	2	3	1	1	2	2	0	1	1	1	4	1	2	3	0	2	0	1	3	5	1	2	2	4	3	4	3	3	4	3	3	4	2	2	4	3
209	36	2	1	1	1	6	2	2	1	2	14	2	2	2	4	4	5	5	4	3	2	2	4	5	5	3	3	2	1	1	3	4	4	1	3	2	4	4	3	4	5	5	2	1	4	1	1	1	2
210	52	2	1	1	3	5	3	2	1	2	10	2	2	2	0	2	2	3	3	1	2	2	2	2	2	3	2	1	2	2	2	3	2	2	2	1	5	3	3	4	4	5	2	4	4	2	2	1	2
211	50	1	2	2		2	2	2	2	3	15	2	2	2	0	3	1	5	1	4	0	0	0	5	0	1	3	0	5	3	3	2	5	4	3	1	5	1	3	5	1	5	1	5	5	1	5	2	1
212	42	2	1	1	2	6	3	2	2	3	14	2	2	2	2	3	1	1	1	1	1	2	1	2	2	2	1	0	2	2	1	0	1	1	1	1	5	2	2	3	3	5	1	4	3	1	2	2	2
213	44	1	2	1	2	2	2	2	1	3	10	2	2	2	1	5	5	5	3	3	2	2	2	3	3	3	3	0	2	2	2	5	5	1	2	1	5	1	1	5	5	5	1	5	5	1	1	1	1
214	38	2	1	1		6	3	2	1	5	21	2	2	2	4	5	1	3	4	4	1	4	3	5	4	2	4	0	5	4	3	4	5	4	3	4	4	3	5	3	2	5	2	4	4	2	4	3	3
215	35	1	1	1	1	5	2	2	1	3	10	1	2	2	3	3	2	3	4	4	3	4	4	3	3	3	3	3	3	3	3	4	4	3	3	3	3	1	3	3	2	3	2	4	4	2	1	1	2
216	30	2	2	2		6	2	2	1	5	22	2	2	2	5	5	3	4	5	5	5	4	4	5	5	3	4	3	5	5	5	5	5	4	3	1	5	1	1	1	5	5	1	5	4	1	1	1	1
217	36	1	1	1	2	5	2	2	1	3	15	2	2	2	4	4	3	4	5	3	2	4	3	3	1	3	3	0	1	3	2	5	3	0	3	2	3	1	2	4	3	4	2	4	5	2	3	3	4
218	37	1	1	1	2	5	2	2	2	2	14	2	2	2	3	4	4	4	4	3	3	3	3	4	4	4	3	3	2	3	4	4	4	1	3	2	4	2	3	2	5	5	1	5	5	1	1	1	1
219	28	1	1	1	1	5	2	2	1	3	14	1	2	2	5	5	4	3	5	4	5	3	3	5	4	4	3	3	3	3	3	5	5	3	4	4	5	4	3	5	4	4	2	4	5	1	2	1	1
220	33	1	1	2		5	2	2	1	4	15	2	2	2	5	5	1	1	1	1	1	1	3	2	1	1	1	1	1	4	3	4	4	1	3	5	5	1	5	1	5	5	1	5	5	1	1	5	5
221	40	1	1	1	2	5	2	2	1	3	14	2	2	2	5	5	2	0	5	1	5	0	5	5	5	5	5	5	0	1	1	5	5	0	1	2	5	3	4	1	1	5	1	1	4	1	1	2	1
222	48	2	1	1	3	6	2	2	1	3	15	1	2	2	5	5	5	5	5	5	5	5	5	5	5	5	4	3	5	4	5	5	4	5	4	5	5	1	1	1	5	5	1	5	5	1	1	1	1
223	45	2	1	1	4	6	2	2	1	5	14	2	2	2	3	3	3	3	3	2	3	3	3	4	3	3	3	3	3	2	3	4	4	3	4	4	4	3	3	4	4	4	4	4	4	4	2	1	2
224	32	1	2	2		5	2	2	1	3	14	1	2	2	4	1	1	3	3	2	4	1	0	5	3	4	3	3	3	4	5	4	3	2	1	1	2	3	5	1	2	4	2	3	5	3	5	3	5
225	35	2	1	1	1	5	2	2	2	3	0	1	2	2	2	2	4	1	0	2	2	3	2	3	4	2	2	1	1	2	1	0	1	1	2	1	2	1	3	2	2	5	1	3	2	2	2	1	1
226	55	2	1	1	2	5	2	2	1	2	10	2	2	2	2	4	2	3	5	4	4	3	4	5	4	5	4	3	4	5	5	4	4	2	3	3	5	3	4	1	2	3	2	4	4	3	2	3	1
227	26	1	2	2		5	2	2	1	2	10	1	2	2	3	3	2	3	3	4	1	2	1	3	3	2	2	0	4	3	2	3	3	1	1	2	5	1	5	4	3	5	1	5	5	1	1	1	2
228	29	1	1	1	2	5	2	2	1	4	11	2	2	2	2	1	2	1	3	3	1	1	1	0	0	2	1	0	0	0	0	2	0	0	3	5	4	2	3	2	4	5	1	4	4	1	2	1	1
229	25	1	2	2		5	2	2	2	4	14	2	2	2	1	1	1	2	1	0	0	0	0	0	0	0	0	0	2	2	0	0	0	0	0	1	5	1	3	2	4	5	1	5	5	2	3	1	2
230	48	1	1	1	2	5	2	2	1	3	15	2	2	2	5	5	4	2	5	2	3	3	3	3	3	3	3	0	3	3	3	3	3	3	3	1	3	3	1	1	3	5	3	5	5	1	3	3	5
231	35	1	1	1	3	5	2	2	1	3	10	1	2	2	3	3	3	2	5	3	4	2	3	4	5	4	4	3	5	4	3	5	4	3	4	2	4	1	5	5	5	4	2	4	5	1	1	2	1
232	40	2	1	1	1	5	2	2	1	2	10	1	2	2	1	1	1	1	2	4	1	1	1	3	1	1	1	1	2	1	1	2	3	1	1	2	4	1	3	4	2	4	1	4	3	1	2	2	3
233	30	1	1	1	2	5	2	2	1	3	14	1	2	2	5	5	5	0	5	0	0	0	0	0	0	0	0	0	0	0	1	0	0	0	0	1	1	5	5	5	5	5	5	5	5	1	1	5	5
234	39	1	1	1	2	5	3	2	1	3	10	2	2	2	4	5	3	3	4	5	4	2	5	5	4	4	3	4	5	4	5	3	5	5	5	1	5	1	1	5	5	5	1	5	5	1	1	1	5
235	31	1	1	1	4	5	2	2	2	3	14	1	2	2	1	2	4	4	4	2	0	1	1	4	2	2	2	2	2	2	4	4	3	1	1	1	5	1	1	4	5	5	1	5	5	1	2	1	1
236	39	1	1	1	2	5	2	2	1	3	14	1	2	2	5	5	4	4	5	3	5	3	5	5	5	5	3	3	5	5	5	5	5	2	2	3	5	1	5	2	5	5	3	5	5	1	1	2	3
237	43	1	1	1	3	5	2	2	2	2	10	1	2	2	5	5	4	5	5	5	5	5	5	5	5	5	5	5	5	5	5	5	5	5	5	1	5	1	1	5	5	5	1	5	5	1	1	1	1
238	55	2	1	1	3	6	2	2	1	3	19	2	2	2	3	3	2	3	1	2	3	2	1	1	1	1	1	0	0	0	0	0	0	0	0	1	5	3	5	5	1	5	1	1	3	1	3	1	5
239	40	2	1	1	3	6	2	2	1	3	10	2	2	2	3	3	2	3	3	5	3	2	4	4	3	4	3	2	4	4	3	3	3	4	4	2	4	5	3	4	4	4	2	2	5	1	1	4	2
240	35	1	1	1	2	5	2	2	2	3	14	1	2	2	4	4	4	3	4	3	3	3	2	4	4	3	3	1	3	2	4	4	4	2	2	3	4	5	3	1	5	3	5	2	4	1	1	2	4
241	34	1	1	1	2	5	2	2	2	2	10	1	2	2	5	1	2	1	3	1	1	2	2	2	2	3	2	3	3	4	5	4	5	1	1	2	5	3	2	4	2	5	5	5	5	1	4	4	5
242	40	1	1	1	1	5	2	2	1	3	10	1	2	2	3	3	1	2	1	0	2	1	2	5	2	5	4	0	4	2	4	3	5	3	4	1	5	1	3	5	5	5	2	5	5	1	1	3	1
243	38	1	1	1	3	5	1	2	1	1	10	2	2	2	0	0	1	5	0	3	0	1	0	5	5	5	3	0	0	1	0	2	5	3	2	1	5	3	3	1	3	4	1	3	1	3	3	2	4
244	22	1	2	2		5	2	2	2	3	20	1	2	2	3	3	2	3	1	2	1	2	2	4	3	3	2	1	4	3	1	1	2	2	3	1	4	1	1	5	1	5	3	5	5	2	1	5	5
245	24	1	2	2		5	2	2	1	3	15	1	2	2	5	4	3	3	4	3	5	4	5	5	4	5	4	2	4	3	4	4	5	4	5	1	5	2	5	5	4	5	1	5	5	1	2	1	1
246	30	1	2	2		5	2	2	1	1	14	2	2	2	3	3	4	3	4	2	3	3	4	4	3	4	3	2	3	2	3	3	4	3	4	3	5	1	4	1	3	5	2	4	5	3	3	2	2
247	33	1	2	2		5	2	2	1	2	10	1	2	2	4	5	2	4	5	0	5	0	3	5	2	4	2	4	3	1	1	5	5	4	1	1	4	4	5	5	2	4	2	4	5	1	4	2	1
248	28	2	2	2		5	1	2	1	3	10	2	2	2	3	4	4	2	4	2	2	1	4	2	4	4	2	1	4	3	4	4	4	3	4	2	4	4	4	4	3	4	4	4	4	3	3	3	5
249	36	2	1	1	2	5	2	2	1	2	12	1	2	2	0	0	1	0	0	0	0	0	0	0	0	0	0	0	0	0	0	0	0	0	0	1	5	1	4	5	5	5	2	4	5	2	1	1	1
250	45	2	1	1	1	5	2	2	1	3	14	2	2	2	4	5	4	4	0	5	3	4	5	5	5	5	4	3	5	3	4	0	4	3	4	2	5	3	5	1	1	2	4	5	5	5	5	5	5
251	36	2	1	1	2	5	2	2	1	3	15	1	2	2	3	5	1	5	4	4	3	3	1	2	4	3	1	5	2	2	1	4	3	1	1	1	5	4	5	4	3	3	2	5	4	2	4	2	4
252	38	2	1	1	2	5	2	2	2	3	11	1	2	2	5	5	4	5	2	0	2	1	1	3	2	2	1	0	3	4	3	0	3	0	0	5	5	5	5	5	4	5	3	5	5	4	3	3	3
253	29	1	2	2		6	2	2	1	2	14	2	1	2	1	1	1	4	0	4	0	3	0	4	1	3	0	1	1	2	1	1	4	3	4	1	3	1	1	5	5	5	2	4	5	1	2	1	2
254	42	1	1	1	2	5	2	2	1	3	15	1	2	2	4	4	2	4	5	5	3	3	1	4	3	3	2	2	4	3	3	5	5	4	4	4	4	2	3	3	3	4	2	3	5	2	2	2	2
255	27	1	2	2		5	2	2	1	3	10	2	2	2	0	0	1	0	1	0	0	0	0	4	0	2	0	0	5	4	2	3	4	2	3	3	4	1	1	3	4	4	2	4	4	2	3	3	4
256	29	2	2	2		5	2	2	1	2	10	2	2	2	2	4	3	4	5	3	3	3	4	4	4	4	3	3	3	3	4	4	4	4	2	2	5	1	3	4	4	4	2	3	5	2	2	2	1
257	39	2	2	1	2	5	2	2	1	2	14	1	2	2	5	5	5	0	5	0	5	0	0	5	5	5	5	5	0	5	5	4	4	5	0	5	3	5	1	4	5	4	3	5	5	1	1	1	5
258	35	1	1	1	1	5	2	2	1	2	10	1	2	2	1	2	4	4	3	4	3	4	4	4	3	3	3	3	4	3	2	3	3	3	3	4	4	5	2	4	3	3	3	4	3	3	3	4	3
259	23	1	2	2		5	2	2	1	2	14	2	1	1	5	4	5	3	3	2	5	2	5	5	5	5	5	5	3	3	4	4	5	2	2	2	5	5	1	5	5	5	1	1	5	1	1	1	1
260	20	1	2	2		5	2	2	1	3	10	1	2	2	2	4	2	3	5	4	3	1	1	4	3	0	3	2	3	3	2	4	3	1	3	3	5	2	4	4	4	4	1	5	3	1	2	3	2
261	20	1	2	2		5	2	2	1	3	10	2	2	2	2	1	2	3	1	1	1	2	2	1	1	1	3	2	0	1	1	1	1	1	3	4	2	5	5	1	3	1	5	5	5	3	5	4	5
262	28	1	2	2		6	2	2	2	1	12	2	2	2	3	3	4	0	4	3	2	2	2	4	4	5	5	0	4	3	3	5	5	4	5	3	4	2	5	4	3	5	1	5	5	1	2	3	3
263	30	1	1	1	2	5	2	2	1	3	10	2	2	2	5	5	1	0	0	0	3	0	5	3	0	3	3	0	3	3	3	3	3	3	5	4	4	3	4	5	5	4	4	5	5	1	1	3	5
264	33	1	2	2		5	2	2	1	3	10	2	2	2	4	4	1	4	5	2	4	2	5	5	5	4	4	4	4	2	4	4	4	4	2	3	1	1	5	5	1	5	5	5	5	5	5	5	3
265	48	2	1	1	2	5	2	2	1	2	10	2	2	2	1	0	1	0	0	3	0	1	0	0	0	0	1	0	0	2	1	0	0	1	0	4	4	1	5	4	1	4	1	5	3	1	1	1	3
266	33	1	1	1	1	5	2	2	2	3	14	2	2	2	5	5	4	4	5	4	5	3	3	3	3	3	5	2	3	3	4	5	4	3	4	3	4	5	3	4	5	3	3	5	4	1	1	3	2
267	35	1	1	1	1	5	2	2	1	3	14	1	2	2	3	4	2	3	3	2	2	2	2	3	3	3	3	2	2	3	2	2	3	2	3	3	3	3	3	3	4	4	2	3	3	1	2	3	3
268	33	1	2	2		4	2	2	1	3	14	1	2	2	5	5	3	3	5	3	5	3	3	5	5	5	3	3	3	3	5	5	5	5	3	1	5	5	5	5	5	5	3	3	4	1	1	1	5
269	32	1	1	1	2	5	2	2	1	3	10	2	2	2	5	5	1	1	5	5	4	4	5	4	5	5	5	5	5	5	5	5	5	3	5	2	1	2	5	5	5	5	4	4	5	4	1	2	5
270	30	2	1	1	2	4	2	2	1	3	10	1	2	2	3	4	3	3	5	5	5	3	2	3	4	3	5	5	4	5	3	5	5	4	5	1	3	5	5	5	5	5	1	5	5	1	1	1	1
271	49	2	1	1	2	4	1	2	2	1	14	2	2	2	2	2	3	3	5	4	3	3	3	3	3	3	3	3	4	4	4	5	4	4	4	2	4	3	2	4	4	4	2	4	4	1	2	2	2
272	36	2	2	2		5	2	2	1	3	14	2	2	2	1	3	1	1	4	4	4	4	4	4	3	3	3	1	3	3	2	3	2	2	4	2	3	3	3	3	3	2	2	3	3	3	3	3	3
273	40	2	1	1	1	4	2	2	1	2	10	2	2	2	3	3	4	4	4	4	4	4	4	4	4	4	4	3	4	4	3	4	4	3	2	3	4	4	2	4	4	3	3	2	3	2	2	2	2
274	32	2	1	1	1	4	2	2	1	3	10	1	2	2	0	0	1	5	5	5	5	5	5	5	5	5	5	5	5	5	5	5	5	5	5	1	5	1	1	5	5	5	1	5	5	1	1	1	1
275	32	1	1	1	3	3	1	2	1	3	12	1	1	2	3	1	3	1	5	5	4	2	3	3	5	2	1	2	2	4	5	5	3	3	4	1	1	4	1	5	5	5	3	4	5	1	5	2	4
276	21	2	2	2	0	4	2	2	2	2	12	2	2	2	0	0	1	1	0	0	0	0	0	0	0	0	0	0	0	0	0	0	0	0	0	1	1	1	5	1	1	5	4	5	5	1	1	4	2
277	30	1	1	1	1	6	3	1	1	4	14	2	2	2	4	3	4	4	3	4	3	2	3	4	3	3	3	2	4	3	3	2	4	3	4	2	4	1	3	1	4	4	2	5	5	1	2	1	1
278	34	1	1	2		5	2	2	1	2	10	1	2	2	3	4	3	3	5	5	3	4	3	3	3	3	3	4	3	3	3	4	4	5	5	3	5	4	5	3	5	5	2	4	1	1	2	3	1
279	46	1	1	1	2	5	2	2	1	3	10	1	2	2	1	1	3	3	1	4	1	2	1	2	0	2	0	0	0	0	1	1	1	0	0	5	4	5	5	5	1	4	4	4	5	1	2	1	3
280	42	1	1	1	2	5	2	2	1	4	14	1	2	2	3	5	4	5	5	5	5	4	5	5	4	5	5	0	5	4	0	5	5	0	3	2	5	1	1	5	5	5	1	5	5	1	1	1	1
281	45	2	1	1	2	5	2	2	1	5	10	1	2	2	5	5	4	4	5	5	4	5	5	4	5	5	5	4	5	5	5	5	3	4	5	3	4	1	2	4	4	3	3	3	3	1	1	3	2
282	28	1	1	2		6	2	2	2	3	10	1	2	2	4	4	1	1	3	5	3	3	3	5	4	4	1	2	3	3	3	4	5	5	5	2	4	1	2	1	5	4	4	5	5	2	2	2	2
283	28	1	1	2		6	2	2	2	3	10	1	2	2	4	4	1	1	3	5	3	3	3	5	4	4	1	2	3	3	3	4	5	5	5	2	4	1	2	1	5	4	4	5	5	2	2	2	2
284	49	2	1	1	2	5	2	2	1	2	15	2	2	2	2	1	2	4	3	1	1	0	0	3	2	1	2	0	1	1	0	1	0	1	0	2	3	3	4	3	3	4	2	3	3	3	3	3	3
285	38	2	1	1	2	5	2	2	1	2	14	1	2	2	5	5	5	5	5	0	5	0	2	5	5	0	5	5	5	3	2	5	5	0	1	1	5	1	1	5	5	5	1	5	5	1	1	1	1
286	33	1	1	2		5	2	2	1	4	15	2	2	2	5	5	1	1	1	1	1	1	3	2	1	1	1	1	1	4	3	4	4	1	3	5	5	1	5	1	5	5	1	5	5	1	1	5	5
287	31	2	1	1	1	5	2	2	2	2	14	1	2	2	0	5	1	1	1	3	1	1	1	3	1	1	1	1	3	3	1	1	3	2	0	3	4	3	1	5	5	5	2	4	4	1	1	2	1
288	32	1	1	1	1	5	2	2	2	3	10	2	2	2	5	5	5	3	5	1	5	1	5	5	5	5	5	3	3	4	4	5	5	1	5	3	4	3	1	5	5	3	3	2	5	1	1	1	1
289	19	2	2	2		5	1	2	1	2	14	1	2	2	1	2	3	0	0	0	2	0	0	0	0	4	0	0	0	0	0	0	2	0	0	2	1	1	3	1	4	4	3	4	4	3	3	4	5
290	38	2	1	1	2	5	2	2	1	2	10	1	2	2	5	5	5	0	4	0	4	2	1	4	3	3	3	2	3	2	3	4	3	2	1	3	3	3	5	4	1	4	5	4	2	2	5	2	5
291	20	1	2	2		5	2	2	1	3	14	2	2	2	0	3	4	3	1	0	0	0	0	5	0	0	5	0	0	5	0	0	5	0	0	1	5	2	1	1	5	5	1	5	3	3	1	4	1
292	28	2	2	2		4	2	2	1	2	14	2	2	2	1	5	1	4	5	3	1	3	3	5	4	3	2	0	4	5	5	5	5	2	0	1	5	1	3	4	2	5	1	5	5	1	1	1	5
293	41	1	1	1	2	5	2	2	1	4	14	1	2	2	3	4	3	3	1	2	3	2	2	3	2	2	1	1	1	1	3	1	4	2	4	2	4	2	4	4	4	3	3	4	5	2	3	2	3
294	42	2	1	1	3	4	1	2	1	3	10	1	2	2	3	3	2	1	1	1	1	1	1	1	1	2	1	1	1	1	1	1	3	1	1	1	3	3	1	1	1	5	5	5	5	1	2	3	5
295	34	2	1	1	1	5	2	2	2	2	10	1	2	2	0	5	1	5	5	0	5	0	5	5	5	5	5	0	5	5	5	5	5	0	0	5	5	5	5	5	5	5	5	5	5	5	5	5	5
296	44	2	1	1	1	5	2	2	1	3	14	2	1	2	4	0	1	0	2	0	0	0	0	0	0	0	0	0	0	0	0	3	0	0	2	1	5	1	3	1	5	5	3	5	3	1	5	5	5
297	39	2	1	1	2	4	2	2	1	3	10	1	2	2	2	4	3	3	3	3	3	1	1	4	4	4	3	3	3	3	3	5	5	5	1	3	5	1	1	5	4	5	1	5	5	1	3	1	1
298	53	2	1	1	2	6	2	2	1	3	15	2	2	2	0	0	1	0	0	0	0	0	0	0	0	0	0	0	0	0	0	0	0	0	0	1	5	1	1	5	5	5	1	5	5	1	1	1	1
299	20	1	2	2		5	2	2	2	2	14	2	2	2	4	5	3	4	4	2	3	1	3	4	4	3	2	1	3	4	4	4	1	0	1	2	5	1	1	1	5	5	4	3	5	3	1	5	3
300	43	2	1	1	2	5	2	2	2	1	10	2	2	2	3	5	3	4	5	2	4	2	4	3	4	3	4	2	2	4	3	4	3	2	3	2	4	5	2	4	3	5	1	2	5	3	4	2	2
301	26	1	1	1	1	5	2	2	2	4	14	1	2	2	2	2	1	0	0	0	0	0	0	2	1	0	3	0	0	0	0	0	0	0	2	2	5	1	1	5	4	5	1	4	5	2	1	2	3
302	34	2	1	1	2	5	2	2	1	2	10	1	1	1	3	4	3	1	4	4	2	2	2	3	3	3	1	2	1	3	1	1	3	1	4	2	4	2	1	4	5	5	1	5	5	1	1	2	1
303	20	1	2	2		5	2	2	2	2	14	2	2	2	4	5	3	4	4	2	3	1	3	4	4	3	2	1	3	4	4	4	1	0	1	2	5	1	1	1	5	5	4	3	5	3	1	5	3
304	25	1	2	2		5	2	2	1	2	10	2	2	2	0	3	1	0	3	3	0	0	0	0	0	0	0	0	0	0	0	3	5	3	5	3	3	1	1	3	1	3	3	5	5	3	2	2	5
305	37	2	1	1	2	5	2	2	1	2	10	2	2	2	2	3	4	2	1	3	2	2	1	1	1	1	2	2	1	1	2	3	1	3	1	2	3	3	2	2	3	2	2	2	3	2	3	2	2
306	47	2	1	1	3	5	2	2	1	3	10	1	2	2	5	5	5	5	5	4	5	4	4	4	4	4	4	1	5	4	5	5	5	4	4	1	5	1	1	1	4	5	1	3	4	1	1	3	1
307	52	1	2	2		5	3	2	1	3	14	2	2	2	0	4	1	1	2	1	0	0	0	5	5	3	2	0	3	2	1	2	5	1	0	1	5	1	5	5	1	5	1	5	5	2	1	1	1
308	40	2	1	1	3	4	2	2	1	4	15	1	2	2	5	4	3	4	3	5	4	3	2	5	3	3	1	2	4	4	5	5	4	5	5	3	2	4	5	3	3	3	3	5	4	1	1	5	5
309	39	2	1	1	2	4	2	2	1	1	10	2	2	2	0	1	1	0	2	3	0	0	0	0	0	0	0	0	0	0	0	0	0	0	0	3	4	3	3	4	3	4	3	4	4	1	1	1	1
310	29	1	2	2		6	3	2	2	3	20	1	2	2	2	1	1	0	2	4	0	4	3	3	0	0	0	0	3	0	0	0	2	1	3	1	5	3	3	3	5	5	1	3	5	3	1	1	2
311	49	2	1	1	2	5	2	2	1	7	50	1	2	2	5	5	4	1	5	5	5	5	5	5	5	5	5	0	5	5	5	4	5	5	5	4	5	5	4	5	5	5	5	5	5	5	4	4	5
312	40	1	1	1	2	5	2	2	1	2	10	2	2	2	4	5	5	5	5	3	3	3	4	5	3	4	3	3	3	3	3	4	3	1	1	5	4	2	1	5	5	5	3	5	5	1	1	1	3
313	37	2	2	2		4	2	2	1	3	21	1	2	2	5	5	4	3	5	5	2	3	3	4	4	3	3	4	4	5	5	4	5	4	4	4	5	4	3	5	5	5	2	5	5	1	4	5	4
314	30	2	1	1	1	4	2	2	1	2	14	2	2	2	0	0	1	1	0	2	0	2	2	3	3	3	2	0	3	3	0	2	2	0	0	4	4	4	4	5	5	5	4	3	4	5	4	4	1
315	40	2	2	2		4	2	2	1	2	10	1	2	2	3	5	2	5	5	2	3	4	4	5	5	5	5	5	5	5	0	5	5	5	5	1	5	1	3	5	5	5	1	4	5	1	1	1	1
316	35	1	2	2		5	2	2	1	3	10	2	2	2	4	4	4	3	4	1	3	3	4	5	4	4	4	4	4	4	4	3	4	3	2	4	5	4	1	1	2	4	1	2	5	1	1	2	1
317	42	2	1	1	3	4	2	2	1	2	10	1	2	2	3	5	1	2	5	4	5	4	4	5	3	4	3	2	3	4	4	5	5	2	4	4	4	4	3	4	4	4	3	5	5	4	4	4	4
318	32	1	1	1	2	3	2	2	1	3	21	1	2	2	5	5	1	0	3	0	3	0	1	5	2	3	0	0	2	1	2	1	1	2	5	5	3	3	3	3	3	3	5	3	4	4	3	4	5
319	42	2	1	1	2	5	2	2	2	2	10	1	2	2	4	3	2	3	4	3	3	2	2	3	3	3	3	3	3	2	3	3	3	2	2	2	4	2	4	5	4	4	1	5	4	1	2	1	1
320	29	2	1	1	1	5	2	2	2	2	10	1	2	2	2	2	2	2	2	1	0	0	0	2	2	0	2	0	2	1	0	2	3	2	2	1	5	3	4	5	1	5	2	5	1	1	1	3	3
321	34	2	1	1	2	3	1	2	1	3	10	1	2	1	1	0	1	0	0	0	1	0	0	2	2	2	3	0	0	1	3	3	2	3	0	1	4	4	1	4	1	5	1	5	5	1	1	1	1
322	35	2	1	1	2	5	2	1	1	2	10	1	2	2	3	3	4	4	5	3	4	3	4	4	3	4	4	2	4	4	4	5	4	4	3	3	2	3	2	3	4	4	3	4	4	1	2	2	1
323	32	2	2	2		4	2	2	1	2	15	2	2	2	3	5	3	4	4	5	3	3	3	3	3	3	3	3	3	3	3	3	3	3	3	3	3	3	3	3	3	3	3	3	3	3	4	3	3
324	50	1	1	1	3	2	2	2	1	2	10	2	2	2	5	5	3	4	5	5	4	4	3	4	4	4	4	3	4	4	4	5	5	5	3	2	4	2	1	5	5	5	1	3	5	1	2	1	1
325	33	1	1	1	1	5	2	2	1	3	10	2	2	1	5	5	2	5	2	2	4	2	2	5	5	5	4	3	3	3	2	2	5	5	2	4	4	4	1	5	5	4	4	3	4	1	1	3	2
326	26	2	2	2		6	2	2	1	5	17	1	1	2	5	5	4	4	5	0	5	0	0	4	3	4	5	5	3	1	5	5	5	5	3	5	5	4	5	5	5	5	4	5	1	1	2	2	2
327	34	2	1	1	2	6	1	2	2	3	16	1	1	2	1	3	2	1	1	2	1	1	1	1	2	1	1	0	4	1	2	4	3	1	1	2	5	1	3	1	4	4	1	4	4	3	4	2	2
328	47	2	1	1	2	4	2	2	1	6	12	1	2	1	5	5	5	5	5	0	5	0	3	3	3	0	5	3	0	3	0	5	3	0	5	5	5	5	5	5	1	5	5	5	5	5	5	5	5
329	20	2	2	2		5	2	2	2	2	15	2	2	2	3	4	4	4	2	4	4	1	1	5	2	3	4	3	2	1	1	5	5	2	2	3	4	4	4	2	5	4	2	5	5	3	2	2	4
330	33	2	1	1	2	5	2	2	2	3	10	2	2	2	2	3	2	0	3	1	1	3	2	2	2	2	2	0	0	2	4	0	1	1	0	1	4	2	1	4	3	5	4	5	5	1	1	2	1
331	27	2	2	2		4	2	2	2	2	15	2	2	2	0	3	3	3	4	4	3	4	4	5	4	4	4	4	4	4	4	3	3	4	4	5	4	4	4	4	5	4	4	4	4	5	5	4	4
332	27	1	1	1	2	4	3	2	1	3	10	1	2	2	2	1	1	1	0	5	0	1	0	0	0	0	0	0	0	0	0	0	0	0	0	2	5	1	5	1	1	5	1	1	4	3	1	4	4
333	34	2	1	2		6	2	2	1	5	28	2	2	2	5	5	4	5	5	5	5	1	5	5	5	5	5	1	5	4	5	5	5	0	0	1	5	3	5	5	5	5	1	5	5	1	3	1	1
334	25	1	1	2		6	2	2	1	5	28	2	2	2	4	3	1	1	4	3	0	1	1	4	1	3	2	0	4	3	0	4	5	0	3	3	4	1	5	3	4	1	5	5	4	1	1	5	3
335	48	2	1	1	2	5	2	2	1	2	10	2	2	2	0	4	1	2	2	3	1	1	1	3	3	3	3	0	1	1	1	2	2	0	2	5	5	3	4	5	4	5	3	4	4	5	4	5	4
336	24	2	2	2		5	2	2	1	2	15	1	2	2	3	3	2	4	1	1	1	1	0	3	3	2	1	1	1	1	1	1	2	1	0	2	4	1	3	3	3	4	2	4	4	2	3	3	3
337	21	1	2	2		5	2	2	1	2	15	1	2	2	4	4	4	4	3	5	3	0	0	5	0	3	3	5	0	0	1	3	4	3	4	5	4	5	5	1	5	1	5	1	5	5	4	4	2
338	35	2	1	1	2	4	2	2	1	3	10	1	2	2	3	5	3	4	5	3	4	3	5	5	4	4	3	4	3	5	3	4	5	4	3	3	5	5	5	1	3	3	1	3	5	1	3	2	1
339	25	2	2	2		4	2	2	1	1	10	2	2	2	1	1	1	5	1	5	1	1	5	5	5	5	5	2	5	5	4	5	5	5	3	1	5	1	3	5	5	5	1	5	5	2	2	1	1
340	31	2	1	1	1	4	2	2	1	2	10	2	2	2	0	0	1	0	3	3	1	0	0	3	3	0	0	0	3	2	0	5	3	1	3	1	3	3	1	5	2	5	1	5	3	1	1	1	1
341	43	2	1	1	2	4	1	1	1	3	10	2	2	2	0	0	1	0	1	0	0	0	0	4	0	0	0	0	1	0	1	5	0	0	0	2	1	2	2	2	1	5	3	1	4	1	2	4	2
342	37	2	1	1	1	4	2	2	2	1	10	2	2	2	0	0	1	0	0	0	0	0	0	0	0	0	0	0	0	0	0	0	0	0	0	1	5	1	2	5	5	5	3	3	1	1	2	2	1
343	49	2	1	1	3	5	2	2	2	2	10	2	2	2	1	1	1	2	3	5	0	0	0	3	0	0	0	1	2	0	1	2	0	1	3	1	5	5	5	5	1	5	5	1	1	1	1	3	2
344	32	2	1	1	1	5	2	2	1	3	14	1	2	2	2	3	3	2	4	3	3	2	3	3	3	2	2	1	3	4	4	4	3	2	1	4	5	4	4	5	3	5	3	5	5	2	3	5	4
345	23	2	2	2		4	1	2	1	3	14	1	2	2	5	5	5	5	5	5	5	5	5	5	5	5	2	5	0	1	5	1	5	5	1	1	5	2	5	1	1	5	1	5	5	3	5	2	1
346	34	2	1	1	2	4	1	2	1	5	32	2	2	2	2	5	4	4	5	5	3	5	5	5	5	3	5	1	5	5	4	5	5	4	4	3	4	3	3	4	1	5	2	5	5	1	5	1	3
347	28	1	1	2		6	2	2	2	3	10	1	2	2	4	4	1	1	3	5	3	3	3	5	4	4	1	2	3	3	3	4	5	5	5	2	4	1	2	1	5	4	4	5	5	2	2	2	2
348	32	2	1	1	1	4	2	2	2	1	10	1	2	2	1	1	2	1	1	1	1	2	1	1	4	4	3	2	4	2	4	5	4	2	2	2	1	5	3	4	5	5	1	5	5	1	2	1	3
349	33	2	1	1	1	5	2	2	1	2	10	2	2	2	1	1	2	3	1	2	0	0	0	3	1	3	1	0	1	1	0	1	1	1	1	3	2	3	5	5	3	4	5	2	1	1	4	5	2
350	53	2	1	1	2	5	2	2	1	1	10	2	2	2	1	2	1	2	4	3	3	3	2	2	2	3	2	2	4	3	3	5	3	3	2	2	4	1	1	5	5	5	3	3	5	1	1	1	5
351	50	2	2	2	0	5	2	2	2	2	10	1	2	2	0	0	1	0	3	0	0	0	5	4	3	3	2	1	3	2	1	5	5	1	1	4	2	4	4	4	1	5	4	4	5	3	3	4	3
352	41	2	1	1	2	5	2	2	2	3	12	2	2	2	3	4	4	3	5	5	4	4	4	4	4	4	4	5	4	4	4	4	4	4	4	4	4	4	3	3	3	3	3	4	4	4	3	4	3
353	32	2	1	2		5	2	2	2	3	10	1	2	2	2	2	2	3	5	2	2	2	2	4	2	2	3	2	4	3	2	4	3	2	1	2	4	4	3	4	4	5	3	4	4	3	3	4	3
354	41	2	1	1	1	5	2	2	1	2	10	2	2	2	1	3	2	2	3	3	3	2	3	3	2	2	3	1	3	3	1	3	3	1	1	4	4	4	3	3	3	4	3	3	3	1	3	1	1
355	33	2	1	1	1	4	1	2	2	2	24	1	2	2	5	3	3	5	4	0	3	2	1	3	0	5	0	0	5	4	3	5	3	0	4	4	2	3	5	5	4	1	5	3	3	4	4	3	5
356	40	2	1	1	2	5	2	2	1	2	10	2	2	2	3	2	3	2	5	1	2	1	4	4	4	2	2	1	4	2	5	4	1	2	4	4	4	5	3	3	3	3	4	3	4	5	4	4	4
357	51	2	1	1	3	4	2	2	1	2	14	2	2	2	3	4	4	5	5	5	5	4	5	5	5	4	4	2	4	4	3	5	5	5	5	3	5	3	3	3	1	5	1	5	5	1	1	1	1
358	27	2	1	1	1	4	2	2	1	3	18	2	2	2	3	5	1	3	5	5	5	3	2	3	3	4	2	1	4	5	5	5	5	0	4	3	4	5	3	4	2	4	1	3	4	1	2	1	3
359	34	2	1	1	2	5	2	2	1	3	10	1	1	2	3	3	3	3	4	3	4	3	3	4	4	3	3	2	3	3	3	3	3	3	3	1	5	3	4	5	4	4	3	5	3	1	2	2	1
360	35	2	2	2		4	2	2	1	2	10	2	2	2	0	1	1	1	2	2	2	2	2	2	2	2	2	1	2	2	1	2	2	2	2	2	5	2	1	5	1	5	1	5	4	1	1	1	1
361	34	2	1	2		5	2	2	1	2	10	1	2	2	5	5	5	5	4	4	4	4	4	4	4	4	4	3	4	4	4	3	4	4	4	1	5	1	1	2	5	5	1	5	5	1	1	1	1
362	42	2	1	1	3	4	2	2	1	5	14	1	2	2	2	5	2	5	4	3	2	4	4	5	4	4	3	4	4	4	4	4	3	3	4	4	4	4	4	4	4	4	3	4	3	3	3	4	4
363	28	1	1	2		4	2	2	1	4	15	1	2	1	5	5	3	5	4	2	5	1	0	5	5	3	5	0	2	3	5	5	5	2	0	1	3	3	5	5	5	5	1	3	5	1	1	1	1
364	49	2	1	1	2	5	2	2	1	3	10	2	2	2	2	2	1	2	2	2	1	1	1	2	1	4	3	0	1	1	1	1	3	2	3	4	3	3	3	4	5	4	3	4	4	5	3	5	2
365	43	1	1	1	2	5	2	2	1	3	24	2	2	2	2	2	2	2	2	2	2	2	2	2	2	2	2	0	2	2	2	3	4	2	2	3	3	3	4	3	3	3	3	3	3	1	2	2	3
366	35	2	1	1	2	4	2	2	1	5	10	1	2	2	5	1	2	5	5	1	3	0	0	5	5	5	1	3	3	2	1	3	3	3	0	1	5	2	1	5	1	5	1	5	5	1	1	1	1
367	35	2	1	1	4	5	2	2	1	2	10	2	2	2	2	3	3	3	3	5	3	4	3	4	3	4	3	1	4	3	3	3	4	2	3	4	4	2	1	4	5	5	2	3	5	1	1	1	2
368	35	2	1	1	3	4	2	2	2	2	14	1	2	2	1	0	1	2	4	0	0	0	0	0	0	2	2	0	3	0	0	0	0	0	0	3	3	3	5	5	5	5	2	4	5	1	1	3	1
369	56	2	1	1	2	5	2	2	1	3	10	2	2	2	2	4	3	2	4	3	2	2	2	4	3	3	2	2	3	3	3	3	4	3	2	2	5	1	2	2	2	5	2	4	3	2	2	2	2
370	34	2	1	2		6	2	2	1	2	10	1	2	2	5	3	3	2	0	0	2	0	0	0	0	0	3	0	0	0	1	0	0	0	0	1	3	3	1	3	3	5	1	2	2	2	2	2	3
371	31	2	1	1	3	4	2	1	2	1	10	2	2	2	1	2	1	0	0	0	0	0	0	5	5	3	1	0	5	2	0	5	3	3	1	2	4	3	4	5	3	3	5	4	3	1	1	3	2
372	40	1	1	1	3	5	2	2	2	2	10	2	2	2	1	5	3	5	2	3	3	3	3	5	5	3	5	4	3	3	3	3	5	5	3	1	5	1	3	1	1	5	1	5	5	1	1	1	1
373	45	2	1	1	2	5	2	2	2	3	20	1	2	2	0	4	2	1	5	1	1	0	0	1	1	1	1	0	0	1	1	5	2	1	0	2	4	2	3	5	5	4	4	2	3	1	1	3	5
374	42	2	1	1	3	5	2	2	1	3	14	2	2	2	2	3	2	3	4	4	4	3	3	3	3	3	4	3	3	3	3	3	3	3	3	3	4	3	4	3	4	4	3	4	4	4	3	3	3
375	35	2	1	1	1	5	2	2	1	1	10	2	2	2	0	0	1	3	2	4	2	2	2	3	2	4	2	2	0	2	2	0	4	0	2	2	5	1	4	4	5	5	2	2	5	2	3	4	2
376	49	2	1	1	1	5	2	2	1	5	30	2	2	2	3	4	2	3	5	4	3	2	5	3	4	4	3	3	5	5	3	4	3	1	4	2	3	3	3	3	5	4	3	3	3	1	2	3	1
377	34	2	1	1	2	5	1	2	2	2	10	1	2	2	5	5	3	4	5	5	3	0	1	3	3	2	2	0	5	3	4	5	4	3	3	5	5	5	5	1	5	5	5	5	5	1	5	4	1
378	27	2	2	2		5	2	2	1	2	10	2	2	2	0	0	1	0	0	0	0	0	0	0	0	0	0	0	0	0	0	0	0	0	0	5	5	5	3	5	5	5	1	5	5	5	5	5	5
379	32	2	1	1	2	5	2	2	1	2	10	2	2	2	0	0	1	2	0	0	0	0	0	0	0	1	0	0	0	1	0	1	3	0	0	1	3	3	4	5	4	5	2	4	3	1	2	2	2
380	34	2	1	1	1	5	2	2	1	2	14	2	2	2	3	5	5	0	4	4	0	0	0	1	3	5	2	5	3	0	2	3	5	3	2	1	5	1	1	5	5	5	1	5	5	1	1	1	1
381	26	1	2	2		5	2	2	1	4	30	2	1	2	5	4	3	2	4	2	4	1	1	5	5	5	5	3	5	4	4	5	5	5	2	1	5	1	5	5	5	5	2	5	5	1	1	1	1
382	26	2	2	2		5	2	2	1	2	10	1	2	2	0	2	4	5	4	4	2	3	3	4	3	4	2	2	2	2	1	3	5	2	2	2	4	1	1	1	5	5	3	5	5	2	1	1	5
383	33	2	1	2		5	2	2	1	2	14	1	2	2	0	0	1	1	1	1	1	1	1	2	1	3	2	1	3	2	1	1	1	1	0	1	5	2	3	2	2	5	2	4	3	2	3	2	1
384	32	2	1	2		5	2	2	1	3	10	2	2	2	3	4	3	3	4	3	3	3	3	4	3	3	4	3	4	4	4	4	3	3	3	2	4	2	3	4	4	4	2	4	4	1	1	2	2
385	39	2	1	1	3	4	2	2	2	2	14	2	2	2	0	0	1	3	0	0	0	1	1	0	0	0	0	0	1	0	0	1	1	2	0	3	4	3	5	5	2	5	1	5	5	1	1	3	3
386	36	2	1	1	2	5	2	2	1	3	10	1	2	2	5	5	2	4	5	4	4	3	3	4	4	2	4	4	4	4	4	5	5	4	2	4	5	3	4	5	3	5	1	5	4	1	1	1	1
387	38	2	1	1	1	4	2	2	1	2	10	2	2	2	0	2	1	5	2	3	0	3	3	2	3	2	3	2	2	2	3	3	5	4	3	1	4	2	2	5	4	5	1	4	4	1	2	1	1
388	42	2	1	1	2	4	2	2	1	5	23	2	2	2	4	4	4	5	5	5	5	3	4	3	3	4	4	3	5	4	5	5	4	4	2	4	4	3	1	1	1	5	2	5	4	1	3	2	1
389	39	2	1	1	2	5	2	2	1	2	14	1	2	2	1	3	3	3	4	5	3	1	1	1	3	3	3	0	0	4	4	4	3	3	5	1	5	1	3	3	5	5	1	3	5	1	3	2	3
390	64	2	1	1	1	6	2	2	1	1	10	2	2	2	3	3	3	3	3	3	3	3	3	3	3	3	3	3	3	3	3	3	3	3	3	2	3	3	3	3	3	4	3	4	3	2	3	3	3
391	32	1	1	1	2	5	3	2	2	3	12	2	2	2	0	3	5	5	5	5	0	5	5	5	5	5	5	0	5	5	5	5	5	5	5	2	5	1	1	5	5	5	1	5	2	1	1	1	1
392	53	2	1	1	2	5	2	2	1	2	14	2	2	2	1	3	3	2	2	2	2	1	2	1	2	2	1	1	1	2	3	3	3	2	2	3	2	2	1	3	5	3	5	5	5	3	3	1	3
393	31	2	1	1	1	4	2	2	1	2	10	2	2	2	1	5	2	5	4	5	5	3	5	5	5	4	4	3	5	5	5	5	5	5	3	1	5	4	5	5	5	5	1	5	5	1	1	2	1
394	35	2	1	1	1	5	2	2	1	2	14	2	2	2	1	3	4	4	4	1	4	3	4	5	5	2	5	4	4	3	2	3	4	3	3	1	5	1	1	5	5	5	1	5	5	1	2	2	1
395	32	2	1	1	1	5	2	2	2	2	10	1	2	2	0	0	1	0	0	0	0	0	0	3	4	0	0	0	0	0	0	2	0	0	3	2	5	1	1	5	1	5	1	5	5	1	1	1	1
396	26	1	1	2		5	2	2	1	2	10	2	2	2	3	4	3	4	3	2	2	2	4	4	4	4	3	3	3	3	3	3	3	3	3	3	4	3	1	2	4	4	1	4	5	2	2	4	3
397	29	2	1	1	1	4	2	2	2	2	13	2	2	2	4	4	5	5	5	4	5	0	3	5	5	3	5	5	5	5	4	5	5	5	5	3	5	3	1	5	3	5	1	5	4	1	3	2	2
398	38	1	1	1	3	5	2	2	1	3	10	2	2	2	4	4	3	5	5	4	0	1	1	5	4	4	2	0	0	1	0	5	3	4	2	1	5	1	5	5	1	5	1	1	3	1	3	1	1
399	43	2	1	1	3	5	2	2	2	3	10	1	2	2	0	1	1	0	3	1	0	1	0	4	1	3	3	0	2	1	0	2	3	2	0	2	5	3	3	4	4	4	2	4	3	1	3	3	1
400	39	2	1	1	2	5	3	2	1	5	30	1	2	1	5	5	4	5	5	5	4	5	5	5	4	4	4	3	5	5	5	5	5	5	5	1	5	2	1	5	5	5	1	2	5	1	1	1	1
401	41	1	1	1	2	5	2	2	1	3	17	2	2	2	5	3	1	1	5	4	4	2	3	2	3	3	3	1	4	4	4	5	3	2	4	3	4	3	2	4	4	3	3	5	5	1	1	2	3
402	33	2	1	1	1	4	2	2	1	3	14	2	2	2	1	2	1	4	1	4	1	3	2	4	1	3	0	0	2	1	0	1	4	1	2	1	1	3	1	4	1	2	4	2	4	2	4	3	4
403	34	2	1	1	4	5	2	2	2	1	14	1	2	2	2	4	3	4	3	4	4	4	3	5	4	3	3	4	5	5	5	5	4	4	4	4	5	3	4	4	2	3	3	3	4	3	4	2	1
404		2	1	1	2	4	2	2	1	2	10	2	2	2	3	3	4	5	5	3	4	4	5	4	5	3	4	3	5	4	4	5	5	5	3	5	1	5	5	3	2	1	5	1	3	5	3	5	5
405	31	2	2	2		5	2	1	1	2	15	1	2	2	2	1	1	1	2	0	2	1	1	2	2	2	2	0	2	2	2	2	0	1	0	2	3	2	3	4	4	4	2	4	4	1	2	2	1
406	36	2	1	1	3	4	1	2	1	3	12	1	2	2	2	1	1	1	4	1	1	2	3	3	2	1	0	1	4	3	2	2	2	2	3	3	3	3	1	4	3	3	4	2	3	1	3	3	4
407	48	2	1	1	2	6	2	2	2	2	10	2	2	2	0	1	1	2	3	0	2	1	1	3	3	2	2	1	1	1	1	3	3	2	2	3	3	3	3	4	3	3	3	4	4	4	3	3	3
408	51	2	1	1	2	5	3	1	1	2	10	2	2	2	2	1	1	0	0	0	1	0	1	2	0	1	1	0	1	1	1	1	1	1	1	3	5	3	5	4	2	5	2	1	5	2	3	3	1
409	30	2	2	2		5	1	2	1	3	14	1	2	2	2	2	3	4	3	2	1	1	1	3	1	3	2	0	1	1	2	2	3	2	2	2	4	3	3	3	4	3	2	4	5	3	1	1	3
410	34	2	1	1	3	4	1	2	1	2	10	1	2	2	2	3	1	3	3	2	3	2	3	4	3	4	3	3	4	4	3	4	4	3	3	2	4	3	2	4	3	4	2	4	3	1	2	2	1
411	65	2	1	1	2	5	2	2	1	3	14	1	2	2	0	0	1	0	0	0	0	0	0	0	0	0	0	0	0	0	0	0	0	0	0	2	3	3	3	2	3	5	3	4	4	1	1	1	1
412	50	2	1	1	2	5	2	2	1	2	10	1	2	2	0	0	1	1	1	1	0	0	0	0	0	0	0	0	0	0	1	0	0	0	1	1	5	1	1	5	5	5	1	5	4	1	3	1	1
413	47	2	1	1	2	4	2	2	2	3	10	2	2	2	1	1	1	3	3	2	0	0	0	0	0	3	2	0	0	0	1	0	4	1	4	2	3	4	5	5	1	3	5	1	2	1	5	1	5
414	35	2	2	2		5	2	1	1	2	14	2	2	2	0	0	1	0	0	0	1	0	0	1	0	0	0	0	1	1	0	0	0	1	1	2	4	1	1	3	5	5	2	3	1	1	1	3	1
415	28	2	2	2		5	2	2	1	2	10	2	2	2	3	4	4	4	3	3	4	2	3	5	4	4	5	4	4	4	4	4	5	5	2	1	5	3	2	5	4	5	1	5	5	1	2	2	1
416	41	2	1	1		5	2	2	1	2	14	2	1	2	4	1	1	3	5	0	1	0	1	3	3	4	1	1	2	2	2	3	3	1	3	4	4	3	1	2	2	3	3	3	3	1	2	1	1
417	36	2	1	1	1	4	2	2	1	2	10	2	2	2	3	3	3	3	4	3	4	2	2	3	3	3	2	1	3	3	4	5	4	3	2	4	3	3	1	3	3	5	1	5	4	1	1	1	1
418	34	1	1	1	1	5	2	2	1	3	15	2	2	2	4	3	3	2	4	3	2	2	2	3	3	3	3	2	2	2	2	3	2	1	2	3	4	3	2	2	4	4	2	4	4	3	2	3	3
419	41	2	1	1	2	6	2	2	1	4	14	1	2	2	3	4	3	2	4	3	2	1	3	3	1	3	3	1	3	3	3	4	3	2	4	3	4	3	4	4	2	4	2	2	4	2	2	2	2
420	25	2	2	2		4	2	2	1	3	15	2	2	2	0	2	2	0	0	0	0	0	1	1	0	3	2	1	3	2	3	3	2	3	2	2	4	4	2	2	3	3	3	4	1	3	3	4	4
421	38	1	1	1	2	4	1	2	1	3	14	1	2	2	3	3	3	3	3	4	4	1	1	4	2	3	4	1	5	2	4	3	3	4	3	5	1	5	5	1	5	5	5	5	5	1	4	4	3
422	36	2	1	2		4	2	2	1	3	10	2	2	2	4	5	3	4	4	5	4	4	4	4	5	4	4	4	5	4	4	4	4	3	4	4	4	4	4	3	3	5	5	5	4	5	4	4	4
423	50	2	1	1	3	5	2	2	1	5	15	2	2	2	5	5	5	5	1	1	5	2	5	5	5	5	5	5	5	5	5	5	5	5	5	3	5	4	1	5	5	5	1	5	5	1	1	1	1
424	38	1	1	1	1	5	2	2	2	2	10	1	2	2	3	3	2	2	1	0	1	0	1	5	4	3	3	2	3	2	2	3	5	3	1	4	5	1	3	3	5	3	3	5	4	3	1	2	2
425	39	1	2	2		5	2	2	1	3	10	2	2	2	3	3	3	3	2	2	2	2	2	2	2	2	2	0	0	0	2	1	2	0	0	3	3	3	3	1	1	5	4	4	5	5	3	4	3
426	38	2	1	1	1	3	2	2	2	3	10	2	2	2	3	4	1	4	5	3	4	4	4	4	5	5	5	5	5	5	4	5	5	5	5	4	5	5	5	5	4	5	2	5	5	1	2	1	1
427	51	2	2	2		4	2	2	1	3	14	2	2	2	1	1	1	1	1	1	1	1	1	1	0	1	0	1	1	0	2	1	1	1	1	1	5	1	1	5	5	5	1	5	5	1	1	1	1
428	38	2	1	1	2	4	2	2	1	2	10	1	2	2	3	4	3	4	5	4	4	3	3	4	4	3	3	4	4	4	3	4	4	4	4	3	3	3	1	4	4	4	3	5	3	1	1	5	1
429	34	2	1	1	2	4	1	2	2	2	10	2	2	2	2	2	3	3	3	4	4	4	4	4	4	4	3	3	4	4	4	4	4	4	4	2	4	3	3	5	3	5	2	3	4	1	2	2	2
430	49	2	1	1	3	5	2	2	2	3	10	2	2	2	3	3	2	2	4	3	2	2	3	3	2	2	2	3	3	3	2	3	2	2	3	3	4	4	4	1	2	3	3	5	3	3	2	3	3
431	33	2	2	2		4	2	2	1	3	10	2	2	2	1	1	2	1	1	0	2	0	1	2	3	2	3	1	4	2	3	3	3	3	3	3	4	4	5	5	4	4	2	4	3	2	2	2	2
432	31	2	1	1	2	4	2	2	1	3	10	1	2	2	5	2	1	3	3	0	2	0	3	5	3	1	3	2	2	5	5	5	5	4	2	4	5	5	5	4	1	4	1	3	5	1	1	1	2
433	32	2	1	1	2	4	1	2	1	5	15	2	2	2	3	3	2	1	5	2	5	1	5	5	3	5	1	1	5	5	5	5	5	5	3	5	1	3	3	5	2	5	5	1	5	5	1	3	1
434	27	2	1	2		5	2	2	2	3	14	2	2	2	2	0	2	2	0	5	1	3	1	2	1	1	1	4	3	3	1	5	1	0	0	1	5	2	5	4	5	4	1	1	4	1	2	3	4
435	40	2	2	2		4	1	2	2	2	10	2	2	2	2	2	2	2	3	3	2	2	3	5	5	3	3	0	5	4	3	5	5	5	4	1	5	1	3	4	3	5	1	5	5	1	1	1	1
436	27	1	1	1	1	5	2	2	2	2	21	2	2	2	0	2	3	0	3	0	2	0	0	3	2	2	2	0	0	0	0	0	0	0	0	3	4	3	3	4	4	5	3	3	5	2	1	2	2
437	20	1	2	2		5	2	2	2	2	14	2	2	2	4	5	3	4	4	2	3	1	3	4	4	3	2	1	3	4	4	4	1	0	1	2	5	1	1	1	5	5	4	3	5	3	1	5	3
438	32	2	1	1	1	4	2	2	2	2	10	2	1	2	5	5	5	0	5	5	5	0	5	5	3	5	2	3	5	4	5	5	3	5	5	5	3	2	5	5	5	5	2	5	5	1	5	5	5
439	32	1	1	1	2	4	2	2	1	2	10	1	2	2	3	5	4	3	4	4	4	4	5	4	4	5	5	5	5	5	5	4	4	5	5	5	4	4	4	4	1	4	5	4	3	4	3	5	3
440	38	1	2	2		5	2	2	2	2	15	2	2	2	0	0	1	0	0	0	0	0	0	2	0	0	0	0	0	0	0	0	1	0	0	2	4	3	3	2	2	5	2	3	3	3	3	2	2
441	53	2	1	1	2	5	2	2	1	2	20	1	2	2	0	0	1	0	2	0	0	0	0	5	0	0	0	0	0	0	2	5	5	0	0	1	5	1	2	5	1	5	1	4	4	1	1	1	1
442	41	2	1	1	3	4	2	2	1	1	10	2	2	2	1	2	3	4	4	4	4	4	4	4	4	4	4	4	4	4	4	5	5	4	4	3	3	4	3	4	4	5	4	4	5	5	4	5	5
443	48	2	1	1	3	5	1	2	1	1	0	1	2	2	1	2	2	2	3	2	2	1	2	4	1	4	1	1	2	1	2	4	3	2	4	3	3	3	2	3	3	3	2	3	3	4	4	3	3
444	30	2	1	1	2	4	2	2	1	4	14	2	2	2	4	3	1	3	4	3	3	3	3	4	1	3	3	2	3	3	3	4	3	2	1	3	2	2	4	3	3	4	3	4	4	1	3	2	2
445	48	2	1	1	4	5	2	2	1	4	21	1	2	2	5	5	3	4	5	4	2	4	4	5	5	4	4	4	2	3	3	5	5	4	3	2	5	3	1	5	1	5	1	1	5	1	2	1	1
446	34	2	1	1	2	4	1	2	1	4	22	1	1	2	5	4	3	4	4	3	5	5	3	3	2	5	0	0	5	5	0	3	4	3	5	3	5	1	5	5	4	2	5	5	5	1	1	1	5
447	27	2	1	2		5	2	2	1	1	10	2	2	2	1	0	1	1	0	1	0	0	0	0	0	0	0	0	1	0	1	0	2	0	0	1	4	1	2	1	5	4	3	5	4	2	2	1	5
448	73	1	1	1	8	1	1	2	1	6	15	2	2	2	3	3	2	3	4	3	2	3	3	3	3	2	2	1	3	2	3	4	3	3	3	4	3	4	1	2	2	4	3	2	3	3	3	4	3
449	49	2	1	1	2	5	2	2	2	3	14	1	2	2	5	5	1	5	5	0	3	1	5	5	5	5	3	0	4	5	5	5	5	5	3	1	5	1	5	5	1	1	1	5	5	1	1	4	1
450	38	2	2	2		4	2	2	1	1	14	1	2	2	0	0	1	0	0	0	0	0	0	0	0	0	0	0	0	0	0	0	0	0	0	3	4	1	5	5	3	5	4	5	5	5	5	4	5
451	39	1	1	1	1	5	2	2	1	5	14	2	2	2	5	5	5	5	2	5	4	5	5	5	5	5	5	5	5	4	4	4	4	5	4	5	4	5	1	5	5	5	2	4	5	1	2	2	3
452	37	2	2	1	1	4	2	2	1	3	14	2	2	2	4	5	1	0	0	0	0	0	0	0	0	0	5	0	0	0	0	0	0	0	4	1	4	1	1	5	5	5	1	1	4	1	5	1	5
453	34	2	2	2		4	2	2	2	1	10	2	2	2	2	2	5	2	5	2	3	5	4	5	5	3	2	2	4	5	5	5	4	4	3	5	5	4	3	5	3	4	1	2	3	1	3	3	5
454	41	1	1	1	2	6	2	2	2	3	14	1	2	2	5	5	4	2	5	2	2	2	2	2	4	5	4	2	3	3	3	4	4	1	3	1	4	1	1	4	5	5	2	4	4	1	1	2	1
455	41	2	1	1	3	5	2	2	1	2	14	2	2	2	2	2	3	2	2	3	3	2	3	3	2	3	2	2	3	2	3	3	2	2	2	3	4	3	4	3	3	3	2	3	3	3	3	3	3
456	36	2	1	1	2	5	2	2	2	4	3	1	2	2	4	5	5	3	5	4	4	5	4	4	3	5	4	3	5	4	5	5	3	3	4	1	5	1	3	5	5	5	2	5	4	1	2	1	1
457	53	2	1	1	3	5	2	2	1	3	14	1	2	2	2	1	3	2	4	3	3	2	3	4	4	3	3	2	4	3	2	3	3	2	3	2	4	2	1	3	3	4	2	4	4	1	2	3	1
458	35	2	1	1	2	4	1	2	1	6	25	1	2	2	2	3	5	4	4	5	5	5	3	5	3	2	2	2	5	3	4	3	2	3	1	3	1	5	4	3	3	2	3	2	3	2	3	4	2
459	38	2	1	1	2	4	1	2	2	2	14	1	2	2	1	2	1	1	1	1	2	2	1	3	2	4	3	0	1	3	2	2	2	3	2	2	3	3	5	3	2	4	1	4	4	1	2	1	1
460	40	2	1	1	1	5	2	2	1	3	17	2	2	2	5	1	1	0	5	0	2	0	0	0	0	5	0	0	3	0	2	3	0	0	5	3	1	3	5	5	5	3	3	1	1	1	1	1	1
461	38	2	1	1	2	6	2	2	1	4		2	1	2	4	5	4	4	5	4	4	4	4	4	3	3	3	2	4	5	4	4	5	5	5	1	4	3	1	1	3	5	1	4	4	1	1	1	1
462	50	2	1	1	2	6	2	2	1	3	10	1	2	1	4	5	3	2	5	1	2	1	2	2	1	5	1	1	5	4	2	5	2	1	1	4	5	2	2	2	4	3	3	4	4	2	2	2	3
463	31	2	2	2		6	2	2	1	3	14	1	2	2	3	2	3	3	4	3	2	2	2	3	2	2	1	1	2	2	2	4	3	2	2	2	4	2	3	3	3	4	2	2	2	2	2	2	2
464	51	2	1	1	1	6	3	2	1	2	14	1	2	2	2	1	4	4	4	4	3	4	3	4	4	3	3	4	4	5	5	4	5	4	4	1	4	2	2	4	2	5	1	5	5	1	2	2	2
465	43	2	1	1	2	5	2	2	1	4	14	2	2	2	3	3	3	3	5	1	3	2	2	4	2	3	2	1	5	3	3	5	4	2	2	3	4	1	3	5	2	4	3	3	3	1	1	1	1
466	42	2	1	1	3	5	2	2	1	2	15	2	2	2	1	2	3	3	4	2	3	3	3	3	3	3	3	1	4	3	3	4	3	3	3	3	3	4	3	3	4	4	2	4	4	2	3	3	3
467	28	2	1	2		6	2	2	1	3	15	1	2	2	0	0	2	0	1	3	0	1	0	2	0	1	0	0	0	0	0	0	1	0	1	2	4	1	3	2	3	4	2	5	4	1	2	3	2
468	38	2	1	2		5	2	2	1	3	14	2	2	2	1	1	2	1	1	2	1	1	1	1	1	1	1	1	2	2	1	1	2	2	1	2	5	4	4	4	2	4	2	4	4	2	2	2	2
469	51	2	1	1	4	5	2	1	1	3	10	1	1	2	5	1	2	1	5	3	3	3	3	5	5	3	3	3	5	5	5	5	3	3	3	3	5	3	5	3	5	5	3	5	3	1	1	1	1
470	30	2	2	2		5	2	2	1	2	10	2	2	2	4	4	3	4	4	3	4	3	3	5	4	3	3	3	4	4	4	4	4	4	3	2	4	2	1	3	3	5	2	3	3	1	2	1	5
471	38	2	2	2		3	1	1	1	3	14	2	2	2	3	3	3	4	4	4	3	4	4	4	3	3	3	3	4	4	4	4	4	4	4	1	5	1	3	3	3	5	1	5	5	1	1	1	1
472	62	2	1	1	4	4	1	1	1	2	10	2	2	2	4	3	4	3	3	4	4	4	3	2	4	3	4	4	3	3	2	4	3	3	2	4	2	3	4	3	3	4	2	3	3	3	3	3	3
473	52	1	1	1	1	6	2	2	1	3	10	2	2	2	4	4	1	2	5	2	3	2	4	2	3	5	4	3	3	4	3	4	3	3	4	3	4	1	3	4	4	4	3	4	4	1	2	3	4
474	30	1	1	2		5	2	2	2	3	10	1	2	2	4	5	3	4	5	3	4	3	2	5	5	5	5	2	5	2	2	5	5	1	1	1	5	1	1	5	5	5	1	1	5	1	1	1	1
475	27	2	1	2		6	2	2	1	2	14	2	2	2	0	1	2	2	0	0	0	0	2	1	2	0	1	1	1	1	0	1	1	1	0	2	4	4	5	4	2	4	1	4	4	2	5	1	2
476	43	2	1	1	4	5	2	2	1	2	14	2	2	2	0	2	1	2	5	2	0	0	0	2	2	3	2	2	3	3	4	4	3	4	3	4	4	3	3	4	4	4	4	4	4	3	3	3	3
477	34	2	1	1	3	4	2	2	1	2	10	2	2	2	0	5	3	5	5	5	3	5	5	5	5	5	3	2	5	5	5	4	5	5	5	2	5	1	1	4	5	5	2	5	5	1	1	1	1
478	44	2	1	1	2	4	1	2	2	1	10	2	2	2	0	0	1	0	0	0	0	0	0	0	0	0	0	0	0	0	0	0	0	0	0	1	1	1	1	1	1	1	1	1	1	1	1	1	1
479	32	1	2	2		5	2	2	1	2	10	1	2	2	2	3	4	2	3	2	2	2	2	3	2	3	3	1	2	2	3	0	2	1	2	3	5	3	3	3	3	3	3	3	4	3	2	2	4
480	36	2	1	1	2	4	2	2	1	4	14	1	2	2	5	4	4	4	4	3	4	3	3	3	4	4	3	4	3	4	4	3	3	3	2	5	4	5	5	1	1	5	3	1	5	3	3	1	5
481	36	2	2	2		5	2	2	2	3	10	2	2	2	0	0	1	0	3	0	0	0	0	5	3	0	5	0	0	0	0	0	5	0	0	1	5	1	1	4	5	5	1	5	5	2	1	1	5
482	30	1	2	2		5	2	2	1	2	12	2	2	2	4	3	2	4	3	2	3	2	4	4	3	2	2	2	2	2	3	2	4	3	3	4	4	2	2	1	4	4	2	2	5	2	2	1	2
483	38	2	1	1	2	5	2	2	2	2	10	2	2	2	0	0	1	1	1	1	1	1	1	1	1	2	2	1	1	1	1	1	1	1	1	4	3	3	3	3	3	3	3	3	3	3	3	3	3
484	39	1	1	1	2	5	2	2	2	2	10	2	2	2	3	3	2	2	3	3	3	3	3	3	3	4	4	1	3	3	4	4	3	2	4	2	1	1	1	3	5	3	1	1	3	1	1	3	3
485	42	2	1	1	2	4	2	2	2	2	10	1	2	2	0	1	3	5	4	4	4	3	3	4	5	3	3	2	5	4	3	5	5	3	3	2	4	2	2	5	3	5	1	5	4	1	2	2	1
486	40	2	2	2		4	2	2	1	2	10	2	2	2	0	5	5	5	5	4	5	4	3	5	5	3	3	3	5	5	5	5	5	3	5	5	5	5	5	5	5	5	5	3	5	5	5	5	5
487	54	2	1	1	2	4	3	2	1	2	18	2	2	2	5	5	3	5	5	5	4	3	4	5	5	4	4	3	5	5	5	5	4	3	3	4	3	3	5	5	5	5	3	4	5	5	5	3	4
488	35	2	1	1	2	4	2	2	2	3	0	1	2	2	5	3	3	5	5	1	1	2	1	1	1	1	1	1	1	5	1	5	1	1	1	1	5	1	1	5	5	5	1	5	5	1	1	1	1
489	34	1	2	2		5	2	2	1	3	10	2	2	2	3	4	4	4	4	3	3	3	3	4	3	4	2	1	3	3	3	3	3	2	3	3	4	3	4	2	4	3	3	3	5	1	1	1	3
490	27	1	2	2		5	2	2	1	3	10	1	2	2	4	5	2	4	5	4	4	4	5	4	4	4	4	0	5	5	3	4	5	4	4	3	4	4	4	3	3	4	2	4	4	1	1	1	2
491	49	2	1	1	2	4	3	2	1	3	10	1	1	2	1	3	1	0	1	1	0	0	0	2	1	1	1	0	1	2	1	2	2	0	0	3	2	5	5	5	5	4	5	4	4	1	4	3	2
492	36	2	1	1	1	4	2	2	1	3	10	2	2	2	0	3	5	3	5	4	4	4	4	4	3	4	3	3	3	4	4	5	4	3	3	4	3	3	1	5	4	5	4	3	3	1	2	3	2
493	34	2	1	1	1	4	2	2	1	3	10	1	2	2	5	5	5	5	5	0	5	0	5	5	5	5	5	5	0	3	3	5	5	0	0	5	5	5	5	5	5	5	5	5	5	5	5	5	5
494	48	2	1	1	3	5	2	2	1	3	14	2	2	1	5	5	5	2	5	1	5	1	5	5	4	5	4	1	3	2	2	3	3	1	2	2	3	5	3	3	5	5	5	3	5	1	4	5	3
495	38	1	1	1	2	5	2	2	1	3	10	1	2	2	3	2	1	1	1	1	1	1	2	5	3	1	1	3	4	4	3	3	5	2	1	1	4	2	1	5	5	5	3	5	5	1	1	3	3
496	43	2	1	1	2	5	2	2	1	3	14	1	2	2	4	5	1	4	5	5	4	4	5	3	3	5	4	0	5	3	5	5	4	3	3	1	5	1	1	5	5	5	1	5	5	1	1	1	3
497	47	1	1	1	4	5	2	2	1	2	21	1	2	2	0	0	1	0	0	0	0	0	0	0	0	0	0	0	0	0	0	0	0	0	0	5	5	3	3	3	3	5	3	3	3	1	3	1	1
498	71	1	1	1	3	1	2	2	1	4	10	1	1	2	4	4	3	5	5	5	2	4	4	3	3	5	4	3	3	4	4	5	5	3	3	4	4	4	3	4	3	4	3	3	3	3	3	3	3
499	29	1	2	2		6	3	2	2	3	20	1	2	2	2	1	1	0	2	4	0	4	3	3	0	0	0	0	3	0	0	0	2	1	3	1	5	3	3	3	5	5	1	3	5	3	1	1	2
500	37	2	1	1	1	5	1	2	1	2	10	2	2	2	1	4	2	0	5	1	3	1	1	0	2	4	2	0	4	3	3	3	4	3	4	4	3	4	4	5	4	4	2	3	3	5	4	4	3
501	31	1	2	2		5	2	2	1	3	10	1	2	2	3	1	2	3	4	3	2	2	2	4	4	4	4	3	4	3	5	5	5	3	3	5	5	5	3	5	5	5	5	3	5	5	5	5	5
502	19	2	2	2		5	2	2	1	3	14	1	1	2	2	4	2	2	1	4	3	2	2	2	3	4	2	1	2	1	4	1	2	1	4	2	2	5	1	2	5	2	4	5	2	2	2	4	4
503	34	1	1	1	1	5	2	2	1	2	10	1	2	2	2	4	2	4	3	2	2	2	2	2	2	2	2	2	4	3	2	2	3	2	2	1	5	2	2	5	5	5	1	3	5	1	3	1	1
504	38	2	1	1	2	5	2	2	1	5	17	2	2	2	3	3	1	0	0	0	0	0	0	1	1	2	1	0	1	2	1	3	1	1	1	2	4	1	2	4	4	3	3	2	4	1	1	2	4
505	32	1	1	1	1	6	3	2	1	2	10	1	2	2	0	2	2	0	1	2	0	0	1	0	0	1	1	1	1	1	1	1	1	1	0	1	5	1	1	1	1	5	1	5	5	1	1	3	1
506	40	2	1	2		5	2	2	1	2	15	2	2	1	5	5	4	3	4	3	3	3	4	4	3	4	4	3	4	3	3	3	2	5	3	1	3	3	3	3	3	5	4	4	3	5	5	4	4
507	39	1	1	1	2	5	2	2	1	5	10	1	2	2	3	4	4	4	5	3	4	4	5	2	4	5	5	4	5	2	5	5	4	2	4	2	5	1	5	5	5	5	3	4	5	1	1	3	1
508	49	1	1	1	2	4	1	2	2	3	12	1	1	2	4	4	3	5	4	4	3	2	4	4	4	3	3	3	4	5	4	4	5	4	3	5	2	5	3	2	4	2	4	4	5	4	1	4	4
509	48	2	1	1	2	5	2	2	1	6	22	2	1	2	5	5	3	2	4	1	4	1	1	2	2	1	1	0	1	3	1	1	2	1	2	2	4	3	4	3	4	4	3	4	3	5	3	2	2
510	46	2	1	1	1	5	2	2	1	2	10	2	2	2	0	2	2	3	3	0	1	1	1	3	2	2	3	0	2	2	2	2	3	1	3	4	4	1	1	4	4	4	4	4	4	1	2	2	2
511	34	2	1	1	1	5	2	2	2	3	14	1	2	2	5	4	3	0	0	3	3	2	3	3	3	3	3	0	3	3	3	0	3	2	4	2	5	1	2	2	4	4	1	5	4	3	2	2	2
512	34	2	2	2		5	2	2	2	1	10	2	2	2	1	1	3	1	1	1	2	1	2	1	2	1	2	1	1	1	1	2	2	1	1	1	3	3	1	2	3	2	5	3	2	2	4	2	3
513	52	2	1	1	2	4	1	2	2	3	12	1	1	2	2	2	3	2	3	3	3	3	2	2	1	2	1	0	1	3	2	1	3	1	2	4	2	2	5	1	1	4	4	2	4	2	2	1	4
514	43	1	1	1	2	4	2	2	2	2	10	1	1	2	5	5	3	4	5	1	5	3	5	5	5	5	5	4	5	5	4	5	5	3	3	5	4	3	1	2	2	4	3	3	3	1	3	4	2
515	38	1	1	1	2	6	2	2	1	5	25	2	2	2	3	3	2	3	3	3	3	3	3	4	3	3	3	3	3	4	3	3	2	3	3	2	2	2	3	3	2	5	3	3	3	1	3	3	2
516	28	2	1	1	1	5	2	2	1	4	10	1	2	2	4	4	3	4	5	2	2	4	3	3	3	4	4	2	4	3	3	3	3	2	4	3	4	3	4	3	3	4	2	4	5	1	2	3	2
517	33	1	1	1	1	6	2	2	1	2	14	2	2	2	3	5	5	5	5	3	5	4	4	5	5	5	5	4	4	4	5	5	5	5	5	4	5	4	3	5	5	5	5	5	5	1	2	1	1
518	41	2	1	1	1	4	2	2	1	3	10	1	2	2	4	5	4	4	5	4	4	3	5	5	5	4	4	1	3	4	4	5	5	5	4	2	5	1	5	5	4	5	1	5	5	1	1	2	3
519	47	2	1	1	2	4	2	2	2	2	10	2	1	2	0	0	1	0	0	0	0	0	0	0	0	0	0	0	0	0	0	0	0	0	0	5	5	5	5	5	4	5	1	5	5	4	5	5	5
520	57	1	2	1	3	2	1	2	1	3	10	2	2	2	4	4	1	1	0	4	2	3	3	3	2	2	2	0	4	1	0	0	0	0	1	2	4	2	1	5	5	5	3	5	1	1	1	4	4
521	36	1	1	1	2	5	2	2	2	2	10	2	2	2	3	5	5	5	5	3	5	2	5	5	5	5	5	5	4	3	3	5	5	4	5	1	5	1	5	1	5	5	1	5	5	1	1	1	1
522	24	1	2	2		5	2	2	1	2	14	2	2	2	1	1	3	1	1	1	1	1	1	1	1	1	1	1	1	1	1	1	1	1	1	1	3	2	4	3	4	3	4	5	4	3	2	4	4
523	22	2	2	2		4	2	2	2	2	10	1	1	2	2	4	4	4	3	3	5	3	4	5	3	4	1	3	4	5	5	4	3	3	5	5	4	4	3	2	5	4	4	4	4	4	4	3	3
524	48	2	1	1	3	5	2	2	1	3	14	1	2	2	5	5	4	1	1	2	4	4	1	1	2	2	3	2	4	4	2	2	3	2	4	2	3	3	1	3	4	5	3	3	5	1	3	2	1
525	36	2	1	1	2	5	2	2	1	2	14	2	2	2	2	4	3	2	2	3	3	2	4	4	4	5	4	2	3	4	4	3	5	4	2	2	5	5	1	5	3	4	2	2	5	1	3	2	3
526	42	1	1	1	1	5	2	1	1	3	10	1	2	2	1	0	1	2	1	1	1	2	1	2	1	2	1	2	1	1	1	1	1	1	0	1	5	2	5	5	5	5	1	5	3	1	1	1	1
527	22	1	2	2		5	2	2	1	2	10	2	2	2	3	5	1	3	3	2	5	1	5	5	5	4	3	3	3	4	2	0	2	2	1	3	5	4	4	4	1	2	4	4	3	3	4	3	3
528	21	1	2	2		5	2	2	2	2	15	2	2	2	2	2	2	1	2	2	3	2	4	3	3	3	2	3	3	2	3	2	3	2	2	2	3	3	3	3	3	3	3	3	3	3	3	3	3
529	29	2	2	2		5	2	2	1	3	14	2	2	2	1	1	3	3	1	2	3	2	1	2	4	2	2	2	3	2	2	1	0	1	5	3	4	4	2	1	2	5	2	2	5	1	3	2	2
530	50	2	1	1	3	5	2	2	2	2	10	2	2	2	1	1	2	0	2	1	2	0	0	2	1	0	2	1	1	1	0	2	0	0	2	2	4	1	3	4	4	4	2	4	3	1	1	2	3
531	37	2	1	1	1	5	1	2	1	3	10	2	1	2	2	1	1	3	3	1	1	1	2	3	2	1	1	0	0	0	0	1	4	0	1	3	3	3	3	3	3	3	4	4	4	1	2	2	3
532	21	1	2	2		5	2	2	1	2	14	2	2	2	4	5	4	3	4	3	3	3	3	3	3	4	3	2	4	4	3	4	4	3	3	3	2	1	5	1	1	4	3	3	4	1	2	5	5
533	32	2	1	1	1	5	2	1	1	2	10	2	2	2	0	0	1	2	0	3	1	2	0	4	1	0	0	0	0	0	0	0	0	0	0	2	5	3	1	2	5	4	2	5	4	2	1	3	2
534	29	2	2	2		4	2	2	1	1	10	2	2	2	2	3	3	3	2	2	2	2	2	3	3	3	2	3	2	3	2	4	4	4	4	3	3	4	3	4	3	2	3	2	4	2	4	3	2
535	35	2	1	1	1	5	2	2	2	3	14	1	1	2	3	3	3	3	3	4	4	3	3	3	3	3	3	4	3	3	3	3	3	3	3	3	3	3	3	3	3	3	3	3	3	3	4	3	3
536	22	1	2	2		5	2	2	1	3	15	2	2	2	2	4	2	4	3	2	2	2	3	4	2	2	2	2	1	2	3	5	3	1	1	1	3	3	3	5	5	5	3	3	4	1	1	1	1
537	41	2	1	1	2	5	2	2	1	3	21	2	2	2	3	4	3	2	3	4	2	2	2	2	2	4	2	2	3	3	2	3	2	2	4	3	2	4	3	5	3	4	4	2	3	1	3	3	3
538	30	1	1	2		6	2	2	1	3	14	1	2	2	2	4	3	3	3	3	3	0	0	0	0	0	2	0	0	0	0	0	0	0	0	1	2	4	5	3	3	5	1	3	4	1	1	1	1
539	40	2	1	1	2	4	1	2	2	2	5	1	2	2	0	0	1	0	0	0	0	0	0	0	0	0	0	0	0	0	0	0	0	0	0	3	5	3	1	5	5	4	3	5	4	1	1	1	1
540	45	1	1	1	2	4	2	2	1	1	10	2	2	2	0	0	1	3	0	0	0	0	0	3	3	0	0	0	3	3	0	0	0	0	0	1	5	4	1	5	1	5	1	5	3	1	1	1	1
541	32	1	2	2		5	2	2	1	2	10	1	2	2	5	5	3	5	5	5	3	3	3	5	5	5	5	0	5	5	5	5	5	5	3	1	5	1	1	5	5	5	2	5	5	1	1	1	1
542	32	1	1	1	1	6	3	2	1	2	10	1	2	2	0	2	2	0	1	2	0	0	1	0	0	1	1	1	1	1	1	1	1	1	0	1	5	1	1	1	1	5	1	5	5	1	1	3	1
543	41	2	1	1	1	5	1	2	1	2	10	2	2	2	4	1	1	1	0	1	2	1	1	1	1	1	0	0	4	1	1	1	1	1	5	4	1	3	5	3	3	1	5	1	2	4	2	5	5
544	52	2	1	1	2	4	2	2	1	2	10	2	2	2	4	4	3	5	5	4	3	4	5	5	4	4	5	5	5	5	4	5	5	4	4	3	5	3	4	5	1	5	4	2	5	5	4	4	3
545	38	2	1	1	2	5	2	2	1	1	14	1	2	2	5	5	5	5	5	5	5	2	4	4	5	4	4	4	4	4	4	5	5	4	3	5	4	5	5	4	5	5	3	5	5	5	4	5	4
546	31	1	1	1	1	5	2	2	2	3	10	1	2	2	5	5	5	0	5	0	5	0	5	5	3	0	2	0	2	5	5	5	5	4	2	5	3	2	5	5	5	5	1	5	5	1	1	1	1
547	38	1	1	1	2	5	2	2	1	2	10	2	2	2	4	4	4	3	5	5	4	2	2	5	5	5	4	0	2	1	2	2	3	0	2	4	4	2	5	3	5	4	3	5	4	1	1	2	2
548	31	1	1	1	1	5	2	2	1	2	10	2	2	2	5	4	4	2	5	3	4	2	3	4	4	5	3	4	3	3	3	5	5	2	3	2	3	5	3	5	5	5	3	5	4	1	2	3	4
549	33	1	2	2		6	2	2	2	2	14	2	2	2	1	1	2	0	3	0	0	0	0	0	0	0	0	4	0	0	0	1	2	0	0	3	5	1	4	4	5	4	3	1	4	2	3	4	4
550	31	2	2	2		6	2	2	2	2	15	1	2	2	2	2	1	0	4	4	0	0	3	0	0	0	0	0	0	3	3	3	2	0	4	2	1	1	1	3	5	3	4	5	3	3	1	3	3
551	51	2	1	1	3	5	1	2	1	2	10	2	2	2	1	1	1	1	4	1	3	1	1	1	1	5	1	1	5	1	3	4	1	1	5	5	4	1	5	5	5	5	5	4	5	1	1	5	5
552	34	1	1	1	1	4	2	2	1	3	14	1	2	2	5	5	4	5	4	2	4	4	5	4	4	4	4	4	4	4	4	4	4	3	4	4	4	5	5	4	4	4	4	4	5	5	4	5	4
553	28	2	1	2		5	2	2	1	3	14	2	2	2	1	3	1	0	4	0	0	0	0	0	0	5	3	0	5	0	2	5	5	3	5	4	4	1	3	4	5	5	1	5	3	1	1	3	2
554	36	2	1	1	1	5	2	2	1	2	14	1	2	2	0	0	1	0	0	0	0	0	0	0	0	0	0	0	0	0	0	0	0	0	0	1	5	1	1	5	5	5	1	5	5	1	1	1	1
555	42	2	1	1	3	5	2	2	1	5	14	1	2	2	4	4	1	2	4	2	1	1	1	3	2	1	1	1	5	3	2	3	3	1	1	1	4	3	3	5	5	5	1	5	3	1	1	1	3
556	29	1	1	1	1	5	2	2	1	2	14	1	2	2	4	5	1	1	5	4	1	1	1	5	1	5	1	1	4	1	4	4	5	4	5	4	2	4	5	2	5	3	1	4	5	1	5	2	5
557	32	1	2	2		5	2	2	1	2	10	1	2	2	2	3	4	2	3	2	2	2	2	3	2	3	3	1	2	2	3	0	2	1	2	3	5	3	3	3	3	3	3	3	4	3	2	2	4
558	31	2	1	1	1	5	2	2	1	1	14	2	2	2	3	3	3	3	3	3	3	3	3	3	3	3	3	3	3	3	3	3	3	3	3	3	3	3	3	3	3	3	3	3	3	3	3	3	3
559	37	2	1	1	3	5	1	2	1	3	14	2	2	2	3	4	2	3	3	1	2	1	2	3	2	2	2	1	2	3	2	4	4	2	2	2	3	3	3	4	4	4	2	4	3	2	2	1	2
560	33	2	1	1	1	5	2	2	2	2	14	1	2	2	5	3	4	3	3	3	4	3	3	3	4	3	4	3	4	2	3	3	3	4	3	4	4	4	3	4	3	4	3	4	3	4	3	3	3
561	31	1	1	1	1	6	2	2	1	2	30	2	2	2	4	4	1	0	0	2	1	2	3	5	5	3	3	4	3	2	2	2	4	1	4	1	5	1	1	5	5	5	2	4	3	2	4	4	5
562	33	2	1	1	2	4	2	2	1	3	10	2	1	2	3	3	3	3	3	3	3	3	3	3	3	3	3	3	3	3	3	3	3	3	3	3	3	3	3	4	3	3	3	3	3	3	3	3	3
563	35	1	1	1	1	5	2	2	1	3	10	1	1	2	5	2	1	0	5	2	2	1	0	3	0	2	0	0	0	4	1	5	3	0	1	3	3	2	5	5	5	3	5	1	3	1	1	3	3
564	37	2	1	1	2	4	1	2	1	2	14	2	2	2	2	5	3	3	5	4	3	2	1	3	3	4	3	0	4	4	3	5	4	3	3	3	4	3	3	3	3	3	3	3	3	3	3	3	3
565	34	2	1	1	1	5	2	2	1	3	10	2	2	2	5	2	2	1	1	0	1	2	2	1	2	1	1	0	0	2	2	1	1	0	0	3	2	4	5	4	1	3	3	3	5	3	4	1	5
566	32	2	1	2		5	2	2	2	2	14	2	2	2	0	0	1	0	0	0	0	0	0	0	0	0	0	0	0	0	0	0	0	0	0	1	4	4	4	5	3	4	1	5	5	1	1	1	1
567	32	2	1	1	1	6	2	2	1	2	10	1	2	2	2	3	2	4	4	3	2	1	2	3	2	3	3	2	3	3	3	4	3	3	3	2	4	3	3	4	4	4	2	4	4	1	2	1	1
568	45	2	1	1	3	5	2	2	1	3	14	2	2	2	4	4	2	1	5	3	5	4	4	4	4	4	3	0	5	4	4	5	2	2	2	3	4	2	3	4	2	4	2	5	3	2	2	2	2
569	42	2	1	1	3	5	2	2	1	2	15	2	2	2	4	5	4	4	5	3	3	2	3	4	2	3	5	3	3	3	3	4	2	2	4	1	2	2	1	5	5	5	2	4	4	1	1	1	1
570	48	1	1	1	2	5	2	2	1	3	18	1	2	2	1	5	2	3	4	4	3	3	3	3	3	3	4	2	3	4	4	3	4	3	3	2	4	2	2	4	4	4	2	2	4	1	2	2	2
571	38	2	1	2		6	1	2	2	1	14	2	2	2	5	5	4	5	5	5	5	2	5	5	5	5	0	1	5	3	3	5	5	5	5	1	1	1	5	1	5	5	1	5	5	1	1	1	1
572	41	2	1	1	3	5	2	2	1	5	14	1	2	2	3	3	3	3	3	3	3	3	3	3	3	3	3	3	3	3	3	3	3	3	3	3	3	3	3	3	3	3	3	3	3	3	3	3	3
573	32	2	1	2		5	2	2	2	2	10	1	2	2	1	5	4	4	4	4	1	1	2	2	3	3	3	1	3	2	4	4	4	2	4	4	5	3	4	5	5	5	1	3	5	1	1	1	1
574	39	2	1	1	2	4	2	2	2	3	14	1	2	2	1	1	1	2	2	2	2	3	3	3	3	3	3	3	3	3	3	3	3	3	3	2	3	3	2	3	3	4	3	3	3	3	3	3	3
575	41	1	1	1	2	5	2	2	1	3	10	1	2	2	4	4	3	2	4	4	2	1	0	4	1	4	1	1	2	1	2	3	5	2	1	1	5	1	5	5	1	4	1	1	4	1	2	1	1
576	37	2	1	1	2	4	2	2	2	2	10	2	2	2	0	1	2	3	3	1	3	4	2	3	4	4	3	1	3	5	4	3	3	3	2	2	3	4	5	5	3	1	3	5	5	1	1	1	3
577	43	2	1	1	2	4	2	2	2	2	20	2	2	2	4	4	4	3	5	5	3	2	4	2	2	2	3	2	4	3	4	5	4	3	5	4	3	3	4	3	5	5	3	4	4	3	3	3	3
578	32	2	1	1	2	4	2	2	1	3	10	1	2	2	0	5	5	5	5	5	4	5	5	5	3	3	3	3	5	4	4	5	5	4	3	3	4	3	3	3	3	4	3	3	4	3	3	3	3
579	27	2	1	1	1	4	2	2	2	1	10	2	2	2	4	3	3	3	3	3	3	3	3	3	3	3	3	3	3	3	3	3	3	3	4	3	3	3	3	3	3	3	3	3	3	3	3	3	3
580	34	2	1	1	1	5	2	2	1	4	14	1	2	2	5	5	5	5	4	5	3	3	3	4	5	4	4	5	5	5	5	4	4	4	5	1	4	2	5	5	4	5	1	2	5	1	1	1	1
581	41	2	1	1	2	5	2	2	1	2	27	2	2	2	3	3	3	3	4	3	3	3	3	4	4	4	4	4	5	4	4	4	5	4	4	3	3	3	3	3	3	3	3	3	3	4	4	4	4
582	31	2	2	2	0	5	2	2	1	3	20	1	2	2	3	3	4	4	3	3	2	2	2	3	3	4	3	2	3	3	2	3	3	2	3	4	4	3	3	3	4	4	4	5	3	5	4	5	4
583	30	2	1	1	1	4	2	2	1	4	10	1	2	2	5	5	4	4	4	4	5	4	3	5	5	5	5	4	4	5	5	4	4	4	4	3	4	3	3	5	4	4	2	4	4	1	1	2	2
584	42	2	1	1	2	5	2	2	1	2	10	1	2	2	2	3	2	3	3	1	2	1	2	3	2	2	1	1	2	3	2	3	3	3	1	2	4	2	3	4	3	4	2	4	4	1	2	2	2
585	42	1	1	1	3	2	1	2	2	4	10	2	2	2	4	5	5	5	5	4	5	3	4	5	5	5	5	4	5	5	5	5	5	5	5	5	5	5	5	5	5	5	5	5	5	5	5	5	5
586	41	1	1	1	2	5	2	1	1	3	10	2	2	2	3	2	1	4	3	2	2	2	2	5	3	4	3	1	3	4	5	5	5	5	3	3	5	5	4	5	5	5	4	3	4	1	1	2	4
587	31	2	2	2		5	1	2	2	3	10	2	2	2	0	0	1	0	0	0	0	0	0	0	0	0	0	0	0	0	0	0	0	0	0	2	1	2	3	3	5	4	5	4	3	1	3	3	3
588	51	2	1	1	3	5	2	2	1	4	10	1	2	2	3	4	2	4	5	5	3	4	4	4	4	4	4	2	5	4	4	5	5	5	4	2	3	3	3	3	5	5	2	4	5	1	1	3	1
589	38	2	1	1	3	5	2	2	1	2	14	2	2	2	4	5	1	3	4	2	4	0	0	5	4	4	0	0	4	4	2	5	5	2	0	1	5	5	5	4	1	5	1	5	3	1	3	1	3
590	36	2	1	1	2	4	2	2	2	2	10	2	2	2	3	3	3	3	3	3	3	3	3	3	3	3	3	3	3	3	3	4	3	3	3	2	4	4	1	3	3	4	2	3	4	2	2	2	2
591	44	2	1	1	2	4	2	2	1	5	14	1	2	2	0	0	1	4	2	4	0	3	2	5	3	3	4	1	4	3	2	4	4	3	4	1	4	3	3	4	3	4	1	2	2	1	3	2	2
592	36	2	1	1	1	4	2	2	1	2	14	1	2	2	0	0	1	0	0	0	0	0	0	0	0	0	0	0	0	0	0	0	0	3	0	1	5	1	1	5	5	5	1	5	2	1	3	2	1
593	34	1	1	1	2	5	2	2	1	3	10	1	2	2	5	3	4	4	2	0	4	3	5	5	5	3	4	3	3	0	5	5	5	4	0	5	5	1	5	5	5	5	1	5	5	1	2	1	1
594	37	2	1	1	2	6	2	2	1	3	10	1	2	2	2	2	2	2	2	1	1	1	0	1	1	1	1	1	1	1	1	1	1	1	1	3	4	3	4	4	4	4	2	4	4	2	2	3	2
595	38	2	1	1	3	5	2	2	1	2	20	2	2	2	0	0	1	0	0	0	0	0	0	2	0	0	0	0	2	2	1	1	0	0	0	2	1	1	5	5	5	5	3	1	1	1	1	5	2
596	48	2	1	1	2	5	2	2	1	3	10	1	2	2	4	5	4	3	1	2	3	2	4	3	4	3	4	2	1	1	1	1	2	0	2	2	4	2	2	5	4	5	2	4	4	1	1	1	3
597	39	2	1	1	1	5	2	2	2	2	10	2	1	2	4	3	1	2	3	2	3	2	2	3	3	4	4	2	5	4	4	4	4	3	0	1	5	1	5	3	1	5	1	1	4	1	1	1	2
598	34	2	2	2		4	1	2	1	4	10	1	2	2	2	3	1	0	0	3	0	0	0	3	3	2	1	0	0	0	0	0	0	0	0	1	5	1	1	5	5	5	1	5	5	1	1	1	1
599	37	2	1	1	1	5	2	2	1	2	14	1	2	2	3	2	2	1	1	1	1	1	1	2	1	1	1	0	1	1	1	1	1	1	1	3	3	3	4	4	2	3	3	3	4	3	3	3	4
600	53	2	1	2		5	2	2	1	3	15	1	2	2	2	3	1	1	3	2	2	2	4	3	2	3	2	1	4	2	3	4	4	3	3	1	5	3	3	3	3	4	3	4	2	4	3	3	2
601	32	1	1	1	1	5	2	2	2	4	14	2	2	2	2	3	3	2	2	2	2	1	2	1	1	3	2	1	3	2	3	3	2	1	1	4	4	2	1	4	5	4	2	1	5	2	2	2	3
602	33	2	1	1	1	4	2	2	1	3	20	2	2	2	3	3	4	4	4	3	3	3	4	4	3	4	3	3	4	4	3	4	4	3	4	3	4	3	4	5	4	4	2	4	3	1	2	3	2
603	28	1	1	2		5	2	2	1	2	10	2	2	2	1	3	1	1	3	2	2	2	2	3	3	4	3	3	3	3	1	3	3	3	2	4	5	1	4	5	5	5	1	1	5	1	1	1	1
604	48	1	1	1	1	5	2	2	1	5	20	2	2	2	2	1	1	1	2	2	2	0	0	1	1	2	1	0	1	0	1	1	1	1	0	3	3	2	1	5	5	5	1	5	5	1	1	3	3
605	48	1	1	1	1	5	2	2	1	5	20	2	2	2	2	1	1	1	2	2	2	0	0	1	1	2	1	0	1	0	1	1	1	1	0	3	3	2	1	5	5	5	1	5	5	1	1	3	3
606	21	2	2	2		4	2	2	1	5	14	2	2	2	2	5	5	3	3	5	2	3	2	5	5	5	5	2	5	5	5	5	5	5	2	1	5	1	1	5	5	5	1	3	3	1	3	2	1
607	52	2	1	1	2	5	2	2	1	5	28	1	2	2	4	5	4	3	5	1	4	3	2	5	4	5	4	2	4	4	3	4	3	3	4	1	5	4	1	3	4	5	1	4	3	1	2	2	2
608	32	2	1	1	2	5	2	2	1	2	14	1	2	2	5	5	3	5	5	5	5	4	4	5	5	5	5	3	5	5	5	5	5	5	5	5	5	1	1	5	5	5	1	5	5	1	1	1	5
609	41	2	1	1	2	4	2	2	1	3	10	2	2	2	0	0	1	0	0	0	0	0	0	0	0	0	0	0	0	0	0	0	0	0	0	3	2	3	5	3	5	5	2	4	3	1	2	2	1
610	42	2	1	1	1	5	2	2	2	2	10	1	2	2	3	4	3	3	5	5	4	5	4	5	5	4	5	4	4	4	4	5	5	5	5	1	2	3	1	5	5	5	2	5	5	1	1	3	4
611	37	2	1	1	2	5	2	2	1	3	14	2	2	2	2	1	1	1	1	2	1	1	1	0	0	0	0	0	0	0	0	0	2	0	0	1	3	2	2	3	4	5	1	5	4	1	1	1	2
612	34	1	1	1	1	5	2	2	1	4	15	1	2	2	5	5	5	4	5	4	4	2	4	5	5	2	4	2	4	4	4	4	4	4	4	1	3	3	3	4	4	4	1	3	4	1	2	1	2
613	29	1	1	1	1	5	2	2	1	2	14	1	2	2	4	5	1	1	5	4	1	1	1	5	1	5	1	1	4	1	4	4	5	4	5	4	2	4	5	2	5	3	1	4	5	1	5	2	5
614	30	2	2	2	0	4	2	2	1	3	14	1	2	2	3	4	3	3	4	0	3	3	2	5	3	4	2	0	4	3	2	5	4	3	0	1	4	4	2	4	4	5	3	3	4	2	3	3	1
615	28	1	2	2		4	2	2	2	2	10	1	2	2	3	5	2	3	5	4	3	3	3	4	4	3	4	3	4	4	4	5	5	3	5	4	5	2	2	5	5	5	1	5	3	1	1	4	1
616	25	1	2	2	2	4	2	1	1	3	20	1	2	1	0	0	1	0	0	0	0	0	0	0	0	0	0	0	0	0	0	0	0	0	0	1	1	1	1	1	1	1	1	1	1	1	1	1	1
617	34	2	1	1	2	5	2	2	1	5	25	1	2	2	4	5	1	4	5	5	5	4	4	4	5	4	4	4	4	5	4	4	4	4	4	1	5	2	3	3	3	3	3	3	3	3	3	3	1
618	35	2	1	2		5	2	2	1	3	10	2	2	2	1	1	3	1	0	0	0	0	1	0	0	0	0	0	1	0	0	0	0	0	0	2	2	2	4	4	2	4	3	3	3	2	2	3	4
619	31	2	1	1	1	5	2	2	1	2	14	1	2	2	3	3	4	3	2	4	3	1	3	4	4	4	4	2	4	4	4	3	2	1	3	2	4	2	2	4	4	4	2	4	4	1	1	2	2
620	49	2	1	1	1	2	1	2	1	6	24	1	2	2	0	0	1	0	0	1	0	1	0	1	0	2	0	0	1	0	0	1	2	0	1	5	1	3	5	3	4	3	5	3	3	1	1	3	4
621	35	2	1	1	2	4	2	2	2	1	14	2	2	2	1	2	1	2	3	3	3	2	2	3	3	3	3	2	3	3	3	3	3	3	2	3	3	2	2	2	3	2	2	2	3	4	3	3	4
622	43	2	1	1	1	4	2	2	1	2	10	2	2	2	0	5	3	0	3	1	1	4	3	4	3	2	3	2	4	4	5	4	3	3	3	3	4	4	3	5	4	3	4	3	3	1	4	4	1
623	52	2	1	1	2	5	2	2	1	3	14	2	2	2	2	1	1	0	0	0	1	0	1	0	2	0	1	1	0	0	2	0	1	0	2	3	5	3	1	3	5	3	2	5	5	1	1	4	4
624	37	2	1	1	2	4	2	2	1	4	16	1	2	2	2	2	2	3	5	3	0	2	2	5	3	4	5	2	5	5	4	5	4	3	2	3	4	3	4	4	3	4	3	4	5	5	3	4	5
625	32	2	1	1	2	5	2	2	1	2	14	2	2	2	2	3	1	3	2	2	2	1	1	3	2	0	3	3	3	2	2	2	2	2	2	2	4	4	1	3	4	5	2	3	5	1	1	3	1
626	42	2	1	1	2	5	2	2	1	3	15	2	2	2	0	0	1	4	4	0	0	0	1	5	3	4	3	0	4	0	2	5	4	1	2	3	4	4	5	4	1	4	5	5	5	5	3	4	5
627	38	2	1	1	1	4	1	2	2	2	14	1	1	2	3	4	4	3	5	1	2	1	3	5	4	5	4	2	4	4	3	4	4	3	4	4	4	3	5	5	3	5	3	4	4	4	4	5	5
628	35	2	1	1	1	4	1	2	1	2	10	2	2	2	1	2	3	2	4	2	2	2	2	4	3	2	2	1	3	3	3	2	3	2	4	2	4	2	3	5	4	5	2	3	3	1	1	3	2
629	32	2	1	1	2	4	2	2	1	4	16	2	2	2	3	3	4	3	5	2	3	2	4	3	4	3	3	2	5	4	4	5	3	3	3	3	3	3	3	4	5	5	2	5	5	4	5	3	3
630	33	2	1	1	1	5	2	2	2	2	10	2	2	2	0	3	2	4	5	3	5	1	3	4	5	4	4	4	4	4	4	4	5	4	3	2	5	2	1	5	1	5	1	5	5	1	5	1	1
631	50	2	1	1	3	5	2	2	1	5	25	1	2	2	3	5	2	4	5	4	4	2	1	4	3	4	4	3	3	4	3	5	5	3	2	1	5	3	4	3	5	1	3	4	3	1	3	3	1
632	37	1	1	1	1	5	2	2	1	3	15	1	2	2	3	4	2	0	4	1	3	3	3	4	4	4	3	1	4	4	3	4	4	2	1	3	4	2	4	5	1	5	2	4	4	1	1	2	2
633	33	2	1	2		4	2	1	2	4	15	2	2	2	5	5	1	2	5	5	5	5	5	5	5	5	5	5	5	5	5	5	5	5	5	5	5	5	5	5	5	5	5	5	5	5	5	5	5
634	33	2	1	1	1	4	2	2	2	3	10	1	2	2	3	5	3	3	3	3	4	4	3	3	3	4	4	4	5	5	5	5	5	5	5	5	5	5	5	5	1	5	1	5	5	2	1	1	1
635	42	2	1	1	2	4	1	2	1	4	12	1	2	2	3	5	5	4	5	0	5	1	2	3	5	3	2	0	5	4	5	5	4	0	0	4	4	5	4	4	3	5	4	5	5	5	5	5	5
636	32	2	1	1	2	4	2	2	2	2	10	2	2	2	1	1	1	1	1	1	1	1	1	1	1	1	1	1	1	1	1	4	5	2	2	4	3	3	3	3	4	4	4	3	3	5	3	3	3
637	50	2	1	1	2	5	2	2	2	1	10	2	2	2	2	3	2	2	4	4	4	3	1	5	4	4	4	1	4	4	4	4	3	4	3	2	5	1	1	3	5	4	1	5	3	1	1	2	1
638	32	2	1	1	1	4	2	2	1	3	10	2	2	2	1	3	1	3	4	2	3	2	4	3	3	4	2	2	4	4	4	5	4	2	2	3	3	2	4	5	4	4	2	3	3	1	2	2	2
639	44	2	1	1	2	5	2	2	1	2	10	1	2	2	0	0	1	0	0	0	0	1	0	0	0	0	0	0	0	0	0	0	1	0	1	2	4	2	3	5	4	5	5	5	4	1	1	1	2
640	36	2	1	1	1	5	1	2	2	3	14	1	2	2	0	0	1	0	2	0	0	0	0	3	0	1	0	0	1	1	1	2	1	1	3	1	3	3	3	3	3	5	4	4	4	3	4	4	4
641	35	2	1	2		5	2	2	1	3	14	2	1	2	5	5	1	0	5	0	0	0	0	0	0	0	0	0	5	0	0	5	0	0	0	2	2	1	1	5	3	1	5	5	1	1	2	2	5
642	42	2	1	1	2	5	2	2	1	2	10	2	2	2	1	1	2	1	1	1	1	1	1	1	1	1	1	1	1	0	0	1	1	0	0	3	4	5	5	2	2	3	4	3	1	2	3	2	3
643	42	2	1	1	2	4	1	2	1	1	14	2	2	2	0	0	1	0	0	0	0	0	2	0	1	0	0	0	4	0	0	1	1	0	0	2	2	1	1	4	4	4	2	1	2	3	2	3	1
644	36	2	1	1	2	5	2	2	1	3	10	1	2	2	3	4	4	4	4	4	4	4	4	4	3	4	4	3	3	3	3	3	4	3	4	4	3	4	3	4	4	3	4	3	4	4	4	3	3
645	39	1	1	1	3	5	2	2	1	4	10	2	2	2	5	3	1	0	5	3	0	0	1	0	0	1	0	0	5	5	2	5	0	0	2	3	3	2	5	5	1	5	5	5	5	1	5	5	5
646	36	2	1	2		5	1	2	2	4	30	1	2	2	3	4	3	4	4	4	4	2	3	4	3	3	4	3	5	3	4	5	4	4	4	4	3	3	3	4	3	4	4	4	3	4	4	4	3
647	39	2	1	2		5	2	2	1	2	10	2	2	2	0	0	1	0	0	0	0	0	0	0	0	1	0	0	0	0	0	0	0	0	0	2	4	3	4	3	2	3	3	4	4	2	2	2	2
648	50	2	1	1	4	5	2	2	1	3	14	1	2	2	5	5	3	1	4	0	0	0	0	0	0	4	0	0	3	3	0	5	5	5	2	3	5	1	5	3	5	5	1	5	4	1	1	1	5
649	40	2	1	2		5	2	2	1	2	10	2	2	2	2	3	3	2	4	2	2	2	2	3	2	3	2	2	2	3	3	3	3	2	2	3	3	3	4	4	4	3	3	3	3	3	3	3	3
650	44	1	1	1	1	5	2	2	2	3	10	1	2	2	1	0	1	0	2	2	0	1	0	0	0	1	1	0	1	0	0	1	1	0	2	2	5	2	3	3	3	3	2	3	4	1	3	3	3
651	35	2	1	1	3	4	2	2	1	3	14	1	2	2	3	2	3	4	4	4	4	4	3	3	4	2	5	2	5	5	5	5	4	4	3	3	5	3	3	3	3	3	3	3	3	3	3	3	3
652	52	2	1	1	2	5	2	2	1	3	14	2	2	2	2	1	1	0	0	0	1	0	1	0	2	0	1	1	0	0	2	0	1	0	2	3	5	3	1	3	5	3	2	5	5	1	1	4	4
653	34	2	1	1	2	4	2	2	1	2	14	2	2	2	1	3	3	3	3	3	2	3	3	2	2	3	3	2	3	4	3	2	4	3	4	2	4	3	2	3	2	4	2	4	4	2	1	2	2
654	33	2	1	1	1	5	2	2	1	2	10	2	2	2	0	0	1	0	0	1	0	0	0	3	0	0	0	0	0	0	0	0	0	0	0	2	5	1	5	3	1	5	1	3	4	1	2	3	2
655	35	2	1	1	2	4	1	2	2	2	12	2	2	2	2	1	1	0	1	0	0	1	2	1	1	1	1	1	3	2	1	2	1	1	1	3	2	4	2	2	1	4	2	2	2	2	2	2	2
656	42	1	1	1	1	5	2	2	1	2	10	2	2	2	4	5	4	5	5	5	4	4	4	5	5	5	5	5	5	5	5	5	5	5	5	2	3	3	3	5	4	4	3	4	4	1	1	2	1
657	49	2	1	1	4	5	2	2	1	3	14	2	2	2	5	5	5	5	5	5	5	5	5	5	5	5	5	4	5	5	5	5	5	5	5	1	5	2	1	5	5	5	1	5	5	1	1	1	1
658	55	2	1	1	3	5	2	2	1	1	14	2	2	2	0	0	1	0	5	3	0	0	2	2	1	2	2	0	3	2	2	5	1	0	2	3	3	3	5	3	5	4	3	3	3	5	1	1	1
659	37	2	1	1	3	4	2	2	1	2	14	2	2	2	3	4	3	4	4	4	3	4	4	4	3	4	4	3	3	4	4	4	4	4	4	2	5	2	2	5	5	4	1	5	4	1	1	2	1
660	29	1	1	2		6	2	2	2	2	10	2	1	2	3	5	4	4	4	1	2	3	2	3	3	4	3	3	4	4	3	4	4	4	3	2	4	2	3	4	5	4	2	5	4	2	1	2	4
661	37	1	1	1	1	5	2	2	1	2	10	1	2	2	2	1	2	3	1	0	1	0	1	0	1	3	1	0	2	1	1	1	3	1	1	1	5	3	3	4	5	5	1	5	5	1	2	1	1
662	27	2	2	2		5	1	2	2	1	10	2	2	2	1	2	1	1	1	2	0	1	0	2	0	3	1	0	0	0	2	3	0	0	0	2	1	2	3	2	1	3	3	3	5	2	2	3	5
663	48	2	1	1	2	4	2	2	1	5	14	1	1	2	5	4	4	4	5	5	5	1	4	4	3	3	3	3	4	3	3	4	4	3	3	4	4	3	4	5	5	4	4	4	4	1	2	3	3
664	49	2	1	1	2	4	2	2	1	2	10	2	2	2	3	4	4	4	5	5	5	5	4	5	4	4	4	4	5	5	5	5	5	4	4	1	5	1	2	5	5	5	2	5	5	1	1	2	1
665	43	2	1	1	3	4	2	2	1	4	35	2	2	2	5	5	3	5	4	5	5	5	5	5	5	5	5	5	5	5	5	5	5	5	5	2	5	2	1	5	1	5	1	5	5	1	1	1	1
666	33	2	1	1	1	5	2	2	1	4	10	2	2	2	4	4	2	2	2	2	2	2	2	2	2	1	2	2	2	2	2	4	2	2	2	1	4	1	1	4	4	5	1	5	5	1	1	3	1
667	36	2	1	1	2	4	2	2	2	1	14	2	2	2	1	3	3	4	3	0	3	3	3	3	2	2	3	2	2	2	3	3	3	3	0	1	3	2	1	3	1	5	2	5	4	1	2	2	2
668	47	2	1	1	3	6	2	2	1	2	22	2	2	2	5	5	3	2	2	5	5	5	5	5	4	5	3	0	5	5	5	0	5	2	3	1	5	1	5	5	5	5	1	5	5	1	1	1	1
669	33	1	2	2		5	2	2	1	3	10	2	2	2	4	4	3	4	4	3	3	3	3	2	3	3	2	2	3	3	4	5	4	3	4	2	4	2	2	3	4	5	2	5	5	1	1	2	2
670	33	2	1	1	1	4	2	2	1	2	10	1	2	2	0	0	1	0	0	1	0	0	1	3	1	1	1	0	2	1	2	1	1	2	1	1	2	1	1	2	1	3	2	2	2	1	1	1	1
671	37	2	1	1	1	3	2	2	1	2	10	1	1	2	2	1	2	2	1	2	5	4	2	2	1	1	2	1	1	1	0	1	1	1	1	5	2	1	2	2	2	2	2	1	2	1	1	2	3
672	34	2	1	1	2	4	2	2	2	1	14	1	2	2	0	0	1	0	5	0	2	0	0	5	3	3	5	0	2	5	5	3	4	0	0	1	2	1	1	5	1	5	1	5	5	1	2	1	1
673	34	2	1	1	1	5	2	2	2	2	10	2	2	2	0	0	1	4	0	0	0	0	0	0	0	0	0	0	0	0	0	0	0	0	0	1	5	1	1	3	3	5	1	3	5	1	1	1	1
674	39	1	2	2		5	2	2	1	2	15	1	2	2	3	3	1	5	3	3	0	0	0	5	3	5	3	0	0	0	3	3	3	0	0	3	5	1	1	5	5	5	1	5	1	1	1	1	1
675	49	2	1	1	2	4	1	2	1	1	10	1	1	2	3	4	3	3	3	3	3	4	4	2	3	3	3	3	3	4	3	3	3	3	3	3	3	3	3	4	3	4	3	3	3	3	3	3	3
676	29	2	1	1	1	5	2	2	2	2	10	2	2	2	0	2	1	1	4	0	0	0	3	3	0	2	5	3	3	3	3	4	3	3	3	4	4	4	4	3	3	3	3	4	3	5	5	3	5
677	48	2	1	1	1	4	2	2	1	3	14	1	2	2	5	5	5	5	5	5	5	5	5	5	5	5	5	5	5	5	5	5	5	3	3	5	5	1	3	5	5	5	5	5	5	1	1	1	1
678	46	2	1	1	3	5	2	2	1	2	10	2	2	2	4	4	3	2	3	2	3	3	3	3	3	3	2	2	3	3	3	3	3	3	3	3	2	2	3	3	4	3	4	4	3	3	3	3	3
679	30	2	1	1	1	4	1	2	1	2	15	2	2	2	0	1	1	1	5	0	1	0	0	5	2	2	0	0	3	0	0	2	2	0	0	2	1	5	3	3	5	5	3	5	4	1	3	1	3
680	32	2	2	2		5	2	2	1	2	10	1	2	2	5	5	4	5	5	4	4	3	4	5	5	3	3	3	4	5	4	5	5	4	3	3	3	3	4	5	3	5	3	5	4	1	3	4	3
681	33	2	2	2		5	2	2	2	2	20	2	2	2	3	3	3	3	3	3	3	3	3	3	3	3	3	0	3	2	3	3	3	1	4	3	3	3	3	4	3	3	3	3	5	2	3	2	5
682	28	1	1	2		5	2	2	1	3	10	2	2	2	5	5	4	3	5	3	4	3	3	5	0	1	2	1	3	3	1	5	1	1	2	5	2	3	5	2	2	3	5	4	4	3	4	4	4
683	33	2	1	1	1	5	2	2	2	2	10	1	2	2	2	3	1	1	3	4	1	1	0	3	2	0	1	0	2	1	0	2	1	0	0	1	5	2	5	5	1	1	1	1	5	1	2	2	1
684	28	2	2	2		5	2	2	1	2	14	2	2	2	2	2	4	2	4	4	1	1	3	4	2	3	2	1	2	2	2	3	4	1	1	2	2	1	3	5	5	5	3	5	4	1	2	2	4
685	37	2	1	1	1	5	2	2	1	3	10	1	2	2	4	2	2	1	3	5	4	5	5	5	5	4	3	2	4	3	4	3	3	3	4	5	4	4	2	2	1	5	4	5	5	1	2	5	2
686	36	2	1	1	2	4	1	1	1	4	14	1	2	2	1	5	2	4	4	5	1	5	5	5	5	3	1	3	5	4	5	4	5	4	4	4	1	4	2	5	1	4	2	4	3	1	2	4	4
687	30	1	1	2		4	2	2	1	3	10	2	2	2	4	5	4	4	4	4	4	3	3	4	4	4	4	4	4	4	4	3	3	2	4	4	4	4	4	4	4	3	4	3	4	3	4	4	3
688	28	1	2	2		4	2	2	1	4	35	2	2	2	5	3	3	2	3	3	3	3	3	5	3	5	3	3	5	4	3	3	5	3	4	1	4	3	5	1	4	3	3	3	3	5	1	3	3
689	44	2	1	1	2	5	1	2	1	5	20	2	1	2	5	5	5	5	0	0	4	0	0	5	3	3	3	3	3	2	2	3	2	4	2	5	5	5	3	4	5	4	5	3	4	4	3	5	4
690	32	1	1	1	2	5	2	2	1	4	20	1	2	2	5	5	3	1	5	2	5	2	2	5	3	5	4	2	5	5	2	5	4	1	2	4	5	1	4	4	5	4	1	5	5	1	1	2	2
691	39	1	1	1	1	5	2	2	1	3	14	2	2	2	0	5	2	4	0	1	0	0	0	5	0	0	0	0	0	0	0	0	4	0	0	1	5	1	5	5	1	5	1	5	5	1	1	1	1
692	39	1	1	1	2	2	2	2	1	1	10	2	2	2	1	1	1	1	1	0	0	0	0	5	3	4	2	2	2	3	1	2	2	2	2	3	3	2	5	3	4	3	1	5	1	1	2	3	3
693	34	2	2	2		6	2	2	1	4	14	1	2	2	3	3	3	3	3	3	3	3	3	3	3	3	3	3	3	3	3	3	3	3	3	1	2	3	2	2	3	4	3	4	2	3	3	2	2
694	41	2	1	1	2	5	2	2	1	3	10	1	2	2	5	5	4	5	5	5	3	5	4	4	5	5	5	4	5	5	4	5	5	3	5	3	5	5	5	5	1	5	5	4	1	5	5	5	5
695	36	2	2	2		5	2	2	1	2	10	2	2	2	4	4	4	4	5	5	4	5	5	5	5	5	5	3	5	5	5	5	5	4	4	1	5	1	1	5	5	5	1	5	5	1	1	1	1
696	40	2	1	1	2	6	2	2	2	3	10	1	2	2	0	0	1	0	0	0	0	0	0	0	0	0	0	0	0	0	0	0	0	0	0	4	5	3	4	3	2	4	2	4	2	3	3	3	3
697	31	1	1	1	2	5	2	2	1	3	7	1	2	2	2	3	2	2	3	3	1	1	1	2	2	1	1	1	3	2	2	2	2	2	1	3	3	3	4	5	4	4	4	3	5	5	4	4	4
698	38	2	1	1	2	5	2	2	1	4	20	2	2	2	3	3	3	3	3	5	3	3	3	3	3	3	3	1	4	5	4	4	2	2	2	4	4	3	4	4	4	4	2	4	3	1	3	2	2
699	32	2	1	2	0	4	3	2	1	5	32	2	2	2	3	5	4	1	2	2	3	0	4	5	5	5	5	5	3	3	4	3	2	3	0	1	5	5	5	5	1	5	1	5	4	3	4	3	3
700	38	1	1	1	2	4	1	2	1	3	10	1	2	2	5	5	1	4	3	1	4	1	4	5	4	5	4	0	2	4	5	4	4	1	5	4	5	3	5	1	1	5	1	1	5	1	1	1	1
701	36	1	1	1	2	5	2	2	1	2	10	1	2	2	3	3	1	3	0	0	0	0	1	4	4	3	3	0	0	3	2	2	4	3	0	3	4	2	1	5	5	5	2	3	5	1	1	5	2
702	34	2	1	1	3	4	1	2	2	1	10	2	2	2	0	1	2	1	1	1	1	1	1	1	1	1	1	1	1	1	1	1	1	1	1	1	1	2	1	2	1	4	2	4	2	2	1	1	1
703	42	2	1	1	4	5	2	2	2	2	10	1	2	2	2	4	4	3	3	3	3	3	3	3	3	4	3	4	3	3	4	4	4	2	2	4	4	4	4	4	4	4	4	4	4	3	4	4	4
704	51	2	1	1	3	5	2	2	1	3	14	1	2	2	2	3	2	3	4	4	2	2	3	4	3	5	3	2	4	3	4	4	3	3	4	4	3	4	4	5	4	4	4	4	5	5	2	2	3
705	46	2	1	1	2	5	2	2	1	4	24	1	2	2	3	2	3	2	2	3	2	2	2	3	3	3	3	2	1	2	3	2	4	3	2	3	4	4	5	5	5	5	5	5	4	1	2	3	3
706	47	2	1	1	3	5	2	2	1	5	20	1	2	2	3	3	3	3	3	3	2	2	1	2	2	2	2	2	2	2	2	2	2	2	2	3	3	3	3	4	4	4	3	3	4	2	2	3	3
707	44	2	1	1	1	5	2	2	1	3	10	2	2	2	3	4	3	3	3	2	3	1	3	3	3	2	2	3	3	3	3	3	3	3	2	3	3	3	1	3	4	4	4	3	3	1	1	4	3
708	32	2	1	1	2	5	2	2	1	3	10	1	2	2	3	4	4	2	4	2	3	2	3	3	3	3	3	2	3	4	3	4	3	3	3	4	3	4	5	5	3	3	4	2	1	5	4	5	2
709	32	2	1	1	2	5	2	2	1	3	10	1	2	2	4	4	2	5	2	4	1	3	2	5	3	2	5	2	5	2	1	5	2	1	4	2	2	3	2	3	5	5	2	4	5	1	4	2	3
710	31	1	1	1	1	5	2	2	1	2	14	2	2	2	5	2	1	1	3	0	0	0	0	0	0	0	0	0	1	0	1	1	1	1	2	5	5	5	5	3	4	4	4	4	3	3	4	3	3
711	41	1	1	1	2	5	2	2	1	3	10	1	2	2	2	2	2	2	2	2	2	2	2	2	2	2	2	2	2	2	2	2	2	3	4	2	4	3	2	4	4	4	2	2	4	1	2	2	2
712	45	2	1	1	2	5	2	2	1	4	10	2	2	2	0	0	1	5	5	0	0	0	0	5	5	5	5	0	5	5	5	5	3	0	5	3	3	3	5	5	3	5	3	5	3	1	1	1	3
713	46	1	1	1	2	5	2	2	1	3	10	2	2	2	2	5	3	1	5	5	3	5	3	4	3	5	3	2	5	5	4	5	3	2	3	4	3	3	5	5	5	4	3	5	1	1	1	3	3
714	34	2	2	2		4	2	2	1	5	40	2	2	2	3	2	3	3	3	3	3	3	3	3	3	3	2	2	4	3	3	5	3	4	4	1	5	5	1	5	1	5	1	5	5	1	1	1	1
715	30	2	1	1	2	4	1	2	1	2	14	1	2	2	0	0	1	0	0	0	0	0	0	0	0	0	0	0	0	0	0	0	0	0	2	1	5	1	1	5	5	5	1	5	5	1	1	1	1
716	34	2	1	1	2	5	2	2	1	3	14	1	1	2	2	2	3	3	4	1	2	2	3	3	3	1	3	1	5	3	3	3	3	1	2	3	3	3	3	3	5	5	3	3	3	1	2	2	1
717	40	2	1	1	2	5	2	2	1	3	14	1	2	2	2	2	2	1	1	4	3	3	1	4	1	2	1	1	2	2	1	2	1	3	2	2	4	1	1	5	5	5	1	5	5	1	1	1	1
718	38	2	1	1	3	4	1	2	1	2	10	2	2	2	1	2	1	1	5	0	0	0	2	2	0	3	4	0	5	5	5	5	3	5	0	5	5	3	3	5	1	5	1	5	4	5	3	4	4
719	28	2	1	1	1	4	2	2	2	2	10	2	2	2	2	2	1	4	5	4	0	3	3	3	3	3	4	3	3	3	3	4	3	4	3	3	3	3	3	3	4	4	3	3	4	2	3	3	3
720	30	1	2	2		5	2	2	1	2	10	2	2	2	2	1	1	3	4	4	1	3	1	3	2	1	4	2	4	3	2	4	2	1	4	2	4	1	4	4	1	4	2	5	5	1	1	4	2
721	35	2	1	1	1	5	2	2	1	3	10	2	2	2	0	3	1	0	2	1	0	0	1	1	0	3	2	0	3	2	2	3	2	2	2	3	3	3	3	3	3	3	3	3	5	1	3	3	3
722	41	2	1	1	2	6	2	2	1	2	10	1	2	2	3	5	3	3	3	0	2	1	5	3	1	0	1	0	3	1	4	1	4	0	1	2	4	2	1	4	1	5	1	3	2	1	2	4	5
723	38	1	1	1	1	5	2	2	1	4	20	2	2	2	4	5	4	1	5	1	4	3	4	3	5	4	4	2	4	4	3	4	4	2	3	3	4	2	4	3	3	4	2	4	4	1	1	3	1
724	36	1	1	1		5	2	2	2	3	10	1	2	2	3	3	2	2	3	1	2	2	2	2	2	2	2	1	3	2	2	2	2	2	3	1	2	3	3	3	4	5	2	1	4	2	4	1	1
725	41	1	1	1	2	5	2	2	1	2	14	2	2	2	1	2	2	0	2	2	1	2	4	4	3	2	4	0	2	2	2	4	3	2	3	2	4	3	1	5	5	5	2	3	5	1	1	1	3
726	36	2	2	2		5	1	2	1	3	10	2	2	2	0	2	1	0	0	0	1	0	5	5	5	1	1	1	5	5	5	5	5	5	5	1	5	1	1	5	5	5	1	1	5	1	1	1	1
727	40	1	1	1	2	5	2	2	2	2	10	1	2	2	3	3	3	3	3	3	3	3	3	3	3	3	3	3	3	3	3	3	3	3	3	3	3	3	3	3	1	5	3	5	5	1	3	3	5
728	52	1	1	1	3	2	2	2	1	3	14	2	2	2	5	5	3	5	3	5	4	5	5	5	5	3	3	1	5	5	5	5	5	3	5	3	3	3	2	4	4	4	3	2	3	1	1	1	2
729	34	2	1	1	2	4	2	2	1	2	20	2	2	2	5	5	5	5	5	3	5	3	5	5	5	4	5	3	5	5	5	5	5	3	3	1	5	5	1	5	5	5	5	5	5	1	1	1	1
730	28	1	1	1	2	5	2	2	2	2	14	1	2	2	3	3	5	1	4	5	3	4	5	5	5	5	1	1	3	5	5	3	2	2	3	1	5	5	1	1	5	5	3	5	5	1	2	5	4
731	38	2	1	1	2	5	2	2	2	2	10	2	2	2	3	3	3	3	4	3	3	2	3	3	2	2	3	2	3	3	4	4	3	3	3	4	4	4	3	4	4	4	2	3	3	1	2	2	2
732	27	2	1	2		4	1	2	1	4	10	2	2	2	1	1	1	1	3	3	2	2	3	5	3	2	3	1	5	4	3	5	5	3	5	1	3	5	5	5	5	5	1	5	5	1	3	1	1
733	39	2	1	1	2	4	2	2	1	3	10	1	2	2	3	3	4	4	5	5	5	3	4	5	4	4	4	4	5	4	5	5	5	5	5	4	3	3	3	4	4	4	2	3	4	1	2	2	1
734	35	2	1	1	2	5	2	2	1	3	10	2	2	2	5	4	3	3	5	4	5	4	3	5	3	3	2	3	4	4	3	3	4	3	4	2	4	2	4	4	3	4	2	4	4	1	2	2	2
735	38	2	1	1	1	4	1	2	2	3	10	1	2	2	3	2	2	5	5	2	2	1	5	5	3	3	3	0	5	5	5	5	4	5	5	1	5	1	3	5	5	5	3	3	5	1	1	1	3
736	21	1	2	2		5	2	2	1	3	30	2	2	2	4	4	2	5	3	4	2	4	4	4	1	3	4	1	4	4	4	5	5	2	4	2	4	1	5	2	5	5	2	4	2	3	2	3	5
737	35	2	2	2		5	1	2	1	3	14	2	2	2	5	5	5	2	5	0	2	0	5	0	0	0	0	0	5	5	5	5	0	2	5	5	1	3	3	3	1	5	3	3	5	1	3	1	3
738	35	2	1	1	1	6	2	2	1	3	0	1	2	2	0	0	2	0	0	0	0	0	1	1	0	0	0	1	1	1	1	1	2	1	0	1	2	2	1	1	2	2	1	2	2	1	1	1	1
739	32	2	1	1	2	4	1	2	1	3	10	2	2	2	0	4	1	4	4	5	2	2	2	4	1	3	4	0	4	4	3	4	4	3	3	4	4	1	5	5	5	5	2	5	3	1	1	2	1
740	35	1	1	1	2	5	2	2	1	3	14	1	2	2	4	5	4	5	5	4	4	3	4	5	5	4	4	4	4	4	4	4	4	5	5	1	5	1	1	4	5	4	1	3	4	1	1	2	1
741	42	2	1	1	2	5	2	2	1	2	10	1	2	2	0	0	3	3	5	3	1	1	1	5	3	2	1	1	4	3	3	5	5	4	4	4	3	1	5	4	5	5	3	5	4	1	3	1	1
742	39	2	1	1	2	4	2	2	2	2	15	2	2	2	0	0	1	0	0	0	0	0	0	0	0	0	0	0	0	0	0	0	0	0	0	3	3	5	3	5	3	5	4	3	4	5	4	5	3
743	47	2	1	1	2	5	2	1	1	2	14	2	2	2	0	0	1	0	0	0	3	0	0	0	0	4	2	0	3	0	0	5	1	0	4	5	5	4	5	5	2	5	4	5	3	5	3	4	3
744	42	1	1	1	2	5	2	2	1	2	12	2	2	2	3	2	4	4	3	2	1	2	1	2	2	2	2	2	4	3	2	5	5	5	3	4	4	3	3	3	4	5	4	4	3	5	5	5	4
745	52	1	1	1	2	2	1	2	1	2	14	2	2	2	3	3	4	4	4	5	4	4	4	5	4	4	4	3	5	4	4	4	4	4	4	2	4	5	5	3	3	4	1	3	5	1	3	1	2
746	33	2	1	2		4	2	2	1	4	21	1	2	2	4	5	3	4	5	5	5	4	4	5	5	5	5	3	4	5	5	5	5	4	3	3	5	3	3	5	5	5	5	5	5	5	3	3	3
747	32	2	1	1	1	5	2	2	2	3	10	2	2	2	0	0	1	0	0	2	0	0	0	0	0	0	0	0	0	0	0	0	1	0	0	5	4	5	1	5	5	5	5	3	1	5	3	4	3
748	26	2	2	2		4	2	2	2	2	14	2	2	2	2	3	3	2	1	2	2	1	3	2	3	3	3	3	1	3	2	2	3	3	2	1	5	1	1	5	5	5	1	5	5	1	1	1	1
749	32	2	1	1	1	4	2	2	1	3	24	2	2	2	3	4	1	3	3	3	2	2	2	4	3	3	2	0	3	3	3	4	5	3	4	1	4	3	3	4	3	4	3	4	3	1	3	2	2
750	33	1	1	1	1	5	2	2	1	3	10	1	2	2	4	3	1	4	5	2	5	3	4	4	3	3	5	4	5	4	3	4	4	4	3	2	4	2	3	4	4	5	2	4	5	1	2	2	2
751	38	2	1	1	2	3	2	2	1	2	14	1	2	2	4	4	3	3	2	2	2	2	1	5	3	3	2	1	3	3	3	5	5	3	3	5	4	5	4	5	4	3	4	2	3	5	2	5	5
752	36	1	1	1	2	5	2	2	1	3	10	2	2	2	5	5	3	3	3	5	5	4	5	5	5	5	5	5	5	5	5	5	5	5	5	1	5	1	5	5	5	5	5	2	5	1	1	1	1
753	21	2	2	2		5	2	2	2	2	15	2	2	2	4	4	4	3	4	4	4	2	2	3	4	4	4	4	3	4	3	3	4	2	3	3	5	1	1	3	5	4	2	4	4	3	2	2	3
754	47	2	1	1	2	4	2	2	1	5	14	1	2	2	4	4	1	0	4	3	3	0	0	2	2	3	0	0	3	0	0	1	0	0	0	3	3	3	1	5	3	5	3	4	3	1	4	1	5
755	26	1	2	2		4	2	2	2	1	15	2	2	2	2	5	5	4	4	5	5	5	4	5	4	4	3	3	5	5	3	5	3	4	2	4	5	4	3	5	5	4	5	5	4	4	4	5	4
756	28	2	2	2		5	2	2	1	2	14	2	2	2	2	2	4	2	4	4	1	1	3	4	2	3	2	1	2	2	2	3	4	1	1	2	2	1	3	5	5	5	3	5	4	1	2	2	4
757	40	2	1	1	2	5	2	2	1	2	10	1	2	2	0	3	1	0	3	0	0	0	0	0	0	4	3	0	0	0	3	0	0	0	0	3	5	3	3	5	1	3	3	3	4	1	1	2	1
758	43	2	1	1	3	4	1	1	2	2	10	2	2	2	4	4	4	4	4	4	4	4	4	4	4	4	4	4	4	4	4	4	4	4	4	4	4	4	4	4	4	4	4	4	4	4	4	4	4
759	37	2	1	1	2	4	2	2	2	2	10	2	2	2	2	1	3	4	3	2	4	2	2	3	3	3	3	3	3	3	3	4	4	2	2	3	4	3	4	4	3	4	4	4	4	4	3	3	4
760	50	2	1	1	2	3	2	2	2	3	14	2	2	2	1	3	2	2	4	1	2	3	1	3	3	3	3	2	2	2	2	2	2	2	2	4	3	3	4	4	3	4	3	3	5	2	3	3	2
761	29	2	1	1	1	4	2	2	1	3	10	1	2	2	3	3	3	3	3	3	3	3	3	3	3	3	3	3	3	3	3	3	3	3	3	3	3	3	3	3	3	3	3	3	3	3	3	3	3
762	33	2	1	2		5	2	2	1	5	14	2	2	2	3	5	5	5	5	3	5	4	3	5	3	4	5	0	5	5	5	5	5	5	2	3	5	5	5	5	5	5	5	5	5	5	5	3	3
763	53	2	1	1	3	5	2	2	1	3	14	1	2	2	2	1	3	2	4	3	3	2	3	4	4	3	3	2	4	3	2	3	3	2	3	2	4	2	1	3	3	4	2	4	4	1	2	3	1
764	49	2	1	1	4	5	2	2	1	3	10	1	2	2	2	4	3	3	4	1	1	1	2	2	1	1	1	1	2	1	1	2	2	1	2	3	4	2	3	4	4	3	3	3	4	3	3	1	3
765	48	2	1	1	3	4	2	2	1	3	21	1	2	2	5	4	3	1	5	5	5	2	5	5	2	2	2	3	5	5	5	5	5	5	5	5	5	5	5	5	5	5	5	5	5	1	5	4	3
766	35	2	1	1	2	4	2	2	1	3	14	1	2	2	5	5	5	5	5	3	5	5	5	5	5	5	3	2	5	5	5	5	3	3	3	5	3	2	3	3	5	3	3	2	5	1	3	4	5
767	36	1	1	1	2	5	2	1	1	3	10	2	2	2	1	3	4	4	3	1	2	3	2	5	4	4	4	3	5	4	3	4	5	1	2	1	5	3	3	3	1	5	1	5	4	1	1	1	1
768	50	2	1	1	3	4	1	2	1	2	14	1	2	2	5	3	5	5	5	1	4	1	3	2	5	5	2	0	5	3	1	5	1	3	5	3	3	5	5	3	2	4	3	3	5	4	3	1	3
769	53	2	1	1	3	5	3	2	1	3	15	2	2	2	1	2	2	2	3	3	3	3	3	3	3	3	4	3	3	3	4	3	3	3	3	4	5	4	4	3	4	5	1	4	5	5	2	2	2
770	40	2	1	1	4	5	2	2	1	5	16	1	2	2	3	2	2	3	3	3	1	3	2	3	2	3	2	0	2	2	1	2	3	3	2	3	3	3	4	1	3	3	3	3	3	1	2	2	3
771	53	1	1	1	3	5	2	2	1	4	20	1	2	1	3	3	1	1	5	0	5	5	1	5	5	5	2	0	0	1	2	5	5	5	5	5	2	1	5	5	5	1	5	5	5	4	5	5	4
772	52	2	1	1	2	5	2	2	1	3	10	1	1	2	2	4	1	0	1	1	1	2	2	1	2	2	1	1	4	2	2	3	4	2	2	4	3	3	4	4	4	3	4	4	4	1	3	3	3
773	38	1	1	1	1	5	2	2	2	2	10	1	2	2	0	0	2	0	1	0	1	0	0	0	0	0	0	0	0	0	0	0	0	0	0	1	3	5	1	4	5	5	3	1	5	2	1	5	3
774	40	1	2	1	1	5	2	2	1	2	10	2	2	2	0	0	1	0	0	0	0	0	0	0	2	0	0	0	0	0	0	0	3	0	0	3	3	3	5	3	1	3	3	2	5	3	3	3	3
775	40	2	1	1	2	6	2	2	1	2	20	2	2	2	3	4	2	1	0	1	0	0	0	2	0	0	0	0	0	0	0	0	1	0	0	4	2	1	4	5	2	4	2	5	5	2	3	4	3
776	28	1	1	1	1	5	2	2	1	3	10	1	2	2	5	2	4	3	2	2	2	2	3	2	3	3	3	3	3	3	3	2	3	3	3	3	3	3	3	3	4	3	3	3	4	3	3	4	3
777	45	2	1	1	2	5	2	2	1	3	15	2	2	2	3	4	4	2	5	1	2	1	2	2	2	3	2	1	4	3	3	4	3	2	3	3	3	3	3	3	3	3	3	3	3	3	3	3	3
778	38	2	1	1	2	4	2	2	1	1	14	2	2	2	3	3	2	3	3	2	2	2	2	3	3	3	3	2	2	2	2	2	2	2	2	3	3	3	3	3	3	3	3	3	3	3	3	3	3
779	46	1	1	1	2	5	2	2	1	2	10	2	2	2	2	3	3	3	3	3	2	2	2	2	3	3	2	2	2	2	2	2	3	2	2	2	4	3	4	4	3	4	2	4	4	2	2	3	2
780	38	2	1	1	2	4	2	2	1	4	14	1	2	1	5	5	1	3	3	3	3	3	3	3	3	3	3	3	3	3	3	3	3	3	3	1	5	3	1	1	5	5	1	5	5	1	1	1	1
781	39	1	1	1	3	6	3	2	1	4	14	2	2	1	4	4	3	2	3	4	3	3	3	3	3	3	2	1	3	3	3	3	3	3	4	1	5	3	4	4	3	5	2	2	3	1	1	1	4
782	44	1	2	1	2	2	2	2	1	3	10	2	2	2	1	5	5	5	3	3	2	2	2	3	3	3	3	0	2	2	2	5	5	1	2	1	5	1	1	5	5	5	1	5	5	1	1	1	1
783	33	2	1	1	1	5	1	2	1	2	14	2	2	2	0	3	2	3	4	3	3	3	4	4	4	4	4	3	4	3	3	3	3	3	3	2	4	2	3	3	4	5	1	4	3	1	2	3	1
784	44	2	2	1	2	5	2	2	1	2	10	2	2	2	1	3	4	4	1	2	4	2	3	2	4	3	3	2	2	2	1	1	4	1	1	1	5	2	1	2	2	5	1	2	5	2	3	1	1
785	43	1	1	1	2	5	2	2	2	2	15	1	2	2	3	4	3	4	3	5	2	4	5	4	4	4	5	3	5	4	4	4	4	3	4	4	5	3	2	2	4	4	2	5	5	1	1	2	2
786	34	2	1	1	2	4	2	2	1	3	15	2	2	2	3	4	4	4	5	5	3	3	2	3	5	3	3	4	5	5	5	4	5	5	5	1	5	4	5	5	1	5	1	2	5	1	1	2	1
787	31	2	1	1	2	4	2	2	2	1	14	2	2	2	0	3	1	0	0	0	0	0	0	0	0	0	0	0	0	0	0	0	0	0	0	2	4	1	3	5	1	5	1	5	4	1	5	1	1
788	42	2	1	1	2	5	2	2	1	4	14	1	2	2	2	2	2	0	0	0	0	0	0	0	0	5	0	0	0	2	2	0	0	0	5	3	5	3	5	3	5	5	3	5	5	5	3	3	3
789	42	2	1	1	4	2	1	2	1	3	10	2	2	2	1	1	1	2	3	1	1	1	1	1	1	3	1	0	3	1	2	3	4	1	4	4	2	4	4	5	2	3	5	2	4	1	4	4	5
790	38	2	2	2		4	1	2	1	2	10	2	1	2	4	3	3	4	4	5	3	1	2	3	3	5	0	1	5	4	2	3	3	4	5	5	5	2	1	5	5	5	1	5	5	1	1	5	3
791	28	2	1	1	1	5	2	2	2	3	14	2	2	2	0	0	1	0	0	0	0	0	0	0	0	0	0	0	0	0	0	0	0	0	0	1	5	5	5	1	1	5	1	5	5	3	5	1	5
792	42	2	1	1	3	6	2	2	1	3	10	2	2	2	1	1	2	3	4	4	1	1	1	2	3	3	1	2	4	3	4	4	4	3	3	2	4	1	1	4	4	4	2	4	4	1	1	2	1
793	43	2	1	2		5	2	2	1	3	14	2	2	2	3	3	2	3	3	1	3	2	2	3	3	4	4	3	3	3	4	4	3	2	3	1	5	1	5	5	5	5	2	4	3	1	1	2	3
794	29	1	2	2		5	2	2	2	3	20	2	2	1	3	5	5	4	5	5	4	4	5	5	4	4	4	4	5	5	4	5	5	4	5	2	5	5	1	4	5	5	2	4	5	1	1	2	1
795	29	1	2	2		5	2	2	2	3	20	2	2	1	3	5	5	4	5	5	4	4	5	5	4	4	4	4	5	5	4	5	5	4	5	2	5	5	1	4	5	5	2	4	5	1	1	2	1
796	51	2	1	1	3	5	1	2	1	2	20	2	2	2	4	5	3	2	4	4	4	3	4	3	3	3	3	1	3	3	4	3	3	3	4	4	4	3	4	4	4	4	4	4	4	3	3	3	3
797	49	1	1	1	3	5	2	2	1	2	10	1	2	2	1	1	2	1	1	1	1	1	5	1	1	1	1	0	1	1	1	1	1	0	1	3	3	3	1	5	1	5	3	4	2	1	3	1	2
798	34	1	1	1	2	5	2	2	2	2	14	1	2	2	3	3	1	3	3	3	3	3	3	3	3	5	3	3	3	3	3	3	3	3	3	1	5	1	1	5	3	5	1	5	5	2	1	1	1
799	37	1	1	1	1	6	2	2	1	3	10	1	2	2	4	0	5	0	5	3	3	3	1	3	4	4	2	0	0	0	5	1	3	0	0	1	5	1	3	3	3	5	1	5	5	1	1	1	5
800	47	2	2	2		5	2	2	2	2	10	2	2	2	2	2	3	3	4	3	1	1	2	2	2	4	2	1	2	2	2	0	2	2	2	3	3	3	1	3	4	4	2	4	5	3	2	2	3
801	41	1	1	1	2	5	2	1	1	2	14	2	2	2	2	3	4	2	4	3	3	3	3	5	4	4	3	3	4	4	4	4	5	3	3	2	4	3	1	3	4	4	3	3	3	2	2	2	4
802	49	2	1	1	2	5	2	2	1	3	10	2	2	2	1	2	2	1	1	1	1	1	1	2	2	1	2	1	1	1	1	1	1	1	2	1	5	2	3	3	4	5	1	5	4	1	2	1	1
803	39	2	1	1		5	2	2	1	4	14	1	1	2	3	0	1	0	5	3	2	2	1	0	0	3	1	0	3	1	3	2	1	0	0	3	3	3	3	3	3	3	3	3	3	3	3	3	3
804	46	2	1	1	4	4	3	2	2	2	14	2	2	2	3	3	3	2	3	3	3	2	3	4	2	3	3	3	3	3	3	2	2	1	0	2	5	3	2	5	5	5	1	5	1	2	2	2	1
805	43	2	1	1	2	5	2	2	1	4	7	1	2	2	1	3	1	1	3	2	2	1	2	2	2	1	2	2	0	1	2	3	4	4	2	5	4	5	3	5	5	5	1	5	5	1	2	1	1
806	21	2	2	2		5	2	2	2	3	40	1	2	2	1	3	2	0	2	0	2	2	0	5	0	2	0	0	1	3	3	5	5	2	5	3	5	1	1	5	5	5	5	4	4	1	1	1	5
807	32	2	1	1	1	5	1	2	2	3	14	2	2	2	2	5	4	3	0	0	5	0	0	5	4	5	4	2	3	3	2	1	1	0	0	2	5	1	3	1	1	5	3	3	3	1	3	2	1
808	49	1	2	1	2	6	3	2	1	3	10	2	2	2	4	5	3	5	4	5	4	4	5	5	5	4	3	3	5	4	5	5	5	4	5	1	5	2	3	3	4	5	1	5	4	1	1	1	1
809	30	2	1	1	1	5	2	2	1	5	30	1	1	2	5	5	4	0	5	5	5	0	4	2	5	5	0	0	5	5	5	5	0	4	4	4	5	1	3	1	5	5	3	5	3	1	3	3	4
810	34	2	1	1	1	4	2	2	2	3	14	1	2	2	3	3	4	3	5	3	3	3	3	5	4	4	4	2	3	3	5	5	5	3	3	5	5	4	3	3	3	5	3	4	4	4	4	4	3
811	28	1	1	1	1	6	3	2	1	3	10	1	2	2	0	2	1	0	2	0	0	0	0	5	0	5	0	0	0	3	0	0	5	0	1	1	5	3	1	5	5	5	1	5	5	1	1	5	1
812	23	1	2	2		5	2	2	1	3	10	2	2	2	0	1	1	1	1	0	1	0	0	3	1	1	1	1	1	1	1	2	2	0	0	1	5	2	4	3	1	5	1	4	5	2	2	1	1
813	33	2	2	2		5	2	2	1	2	10	1	2	2	4	1	4	3	1	0	0	0	0	0	0	5	2	0	0	0	0	0	1	0	0	3	3	4	4	5	2	2	3	3	3	3	2	4	5
814	24	1	2	2		5	3	2	2	3	10	1	2	2	5	5	4	4	5	4	4	4	5	4	5	5	5	3	4	4	4	5	4	3	3	3	5	4	3	5	5	5	2	3	3	1	1	1	2
815	24	1	2	2		5	2	2	1	3	14	1	2	2	5	5	1	1	5	3	3	1	2	2	3	2	3	1	3	4	4	3	2	1	2	3	5	1	5	5	5	5	3	4	5	1	2	3	4
816	25	1	2	2		6	2	2	2	1	14	2	2	2	2	2	2	1	2	2	2	2	2	4	1	2	2	2	2	2	2	2	2	2	2	2	5	4	3	5	5	4	1	3	3	3	1	1	3
817	28	2	2	2		5	2	2	2	2	14	2	2	2	4	5	4	3	3	3	4	2	4	3	3	3	3	4	3	3	3	3	4	4	3	4	3	3	2	3	4	4	3	3	3	3	2	3	3
818	26	1	2	2		5	2	2	1	2	18	2	2	2	5	5	3	4	3	1	2	2	4	4	3	5	3	2	2	2	3	5	5	3	2	1	3	5	5	5	5	5	3	1	3	1	3	1	5
819	24	1	2	2		5	2	2	1	3	10	2	2	2	3	4	4	4	3	2	0	0	0	5	2	3	3	1	0	5	3	2	2	2	0	1	2	1	5	3	2	5	1	5	5	2	1	3	5
820	26	1	2	2		5	2	2	1	3	15	1	2	2	3	3	4	4	3	4	5	4	4	3	3	3	4	3	4	3	3	4	3	3	3	2	4	2	2	4	4	4	2	4	4	1	1	2	2
821	35	1	1	1	1	6	2	2	1	4	14	1	2	2	4	3	4	3	4	3	4	3	4	3	4	4	4	4	4	4	4	4	4	4	3	3	4	1	5	1	3	4	3	3	5	3	5	3	1
822	34	1	2	2		5	2	2	1	2	14	2	2	2	5	5	3	2	5	5	5	4	4	4	5	5	5	4	5	5	3	5	5	3	5	1	3	5	3	5	3	5	1	5	5	1	1	2	3
823	36	1	1	1	1	6	2	2	1	3	10	2	2	2	0	2	1	0	3	2	0	0	0	2	0	0	0	0	2	0	0	2	1	0	2	3	3	3	3	3	4	4	4	4	3	2	3	3	3
824	33	2	1	1	3	5	2	2	1	4	20	1	2	2	4	4	4	3	2	0	3	1	1	3	4	1	4	0	2	3	3	2	4	1	1	2	4	2	4	3	3	4	2	4	4	1	2	2	2
825	49	2	1	1	1	5	2	2	1	4	25	2	2	2	3	3	3	3	5	4	4	4	4	4	4	4	3	3	5	4	4	5	5	4	4	1	5	1	1	5	5	5	3	5	4	1	1	1	1
826	39	1	1	1	1	5	2	2	2	3	10	2	1	2	4	4	3	2	3	1	3	1	1	3	3	1	3	1	1	1	1	1	3	1	1	1	4	3	3	4	1	4	2	3	4	1	1	1	1
827	46	1	1	1	2	6	2	2	1	5	10	1	2	2	3	3	1	0	1	2	1	1	2	3	1	4	1	0	0	1	1	0	2	1	3	2	4	1	1	5	3	5	1	5	5	1	1	1	1
828	34	2	1	1	1	5	2	2	1	3	14	1	2	2	3	2	2	2	3	2	2	3	4	4	4	3	4	4	4	4	3	5	4	4	4	3	4	3	3	5	4	4	2	4	4	2	2	4	3
829	36	1	1	1	2	5	2	2	1	5	15	1	2	2	0	0	1	1	2	1	1	0	3	4	1	4	3	1	1	1	1	3	4	1	1	4	5	1	3	3	5	5	1	5	5	1	2	2	2
830	45	1	1	1	1	5	2	2	1	4	10	1	2	2	2	4	2	3	4	5	0	3	3	4	3	4	4	0	3	3	3	4	4	3	3	2	3	3	3	4	5	4	2	2	4	1	1	2	2
831	50	2	1	1	1	5	2	2	1	2	10	1	2	1	1	1	1	1	1	1	1	1	1	1	1	1	1	1	1	1	0	1	0	0	0	3	4	4	1	4	4	2	4	1	3	1	1	4	3
832	23	1	2	2		5	2	2	2	2	20	1	2	2	3	4	3	3	3	3	3	3	5	5	3	4	4	3	3	3	3	3	4	3	3	2	4	2	2	5	4	4	2	1	4	2	1	2	1
833	41	1	1	1	1	5	2	2	2	2	10	1	2	2	5	5	2	2	2	1	2	2	3	4	1	3	1	1	4	3	3	3	3	5	1	1	5	2	1	1	5	5	2	5	5	1	2	5	5
834	30	1	1	1	1	4	2	2	1	3	30	2	2	2	4	1	4	4	5	5	5	5	5	5	5	5	5	5	4	5	4	4	3	4	5	4	4	4	4	5	4	5	4	4	4	5	4	4	3
835	35	2	1	1	2	4	2	2	2	3	10	1	2	2	3	3	4	5	5	5	5	5	5	5	5	5	5	5	5	5	5	5	5	5	5	1	5	3	1	5	5	5	1	1	5	1	1	1	1
836	52	1	1	1	3	2	2	2	1	3	14	2	2	2	5	5	3	5	3	5	4	5	5	5	5	3	3	1	5	5	5	5	5	3	5	3	3	3	2	4	4	4	3	2	3	1	1	1	2
837	39	1	1	1	1	5	2	2	2	3	10	2	1	2	4	4	3	2	3	1	3	1	1	3	3	1	3	1	1	1	1	1	3	1	1	1	4	3	3	4	1	4	2	3	4	1	1	1	1
838	35	1	1	1	3	5	2	2	1	3	14	1	2	2	5	5	3	5	5	3	4	5	5	4	5	5	3	3	4	5	3	4	4	4	5	2	4	1	1	5	5	5	3	5	5	1	1	3	5
839	49	2	1	1	2	5	2	2	1	3	10	2	2	2	1	2	2	1	1	1	1	1	1	2	2	1	2	1	1	1	1	1	1	1	2	1	5	2	3	3	4	5	1	5	4	1	2	1	1
840	41	2	1	1	2	6	2	2	2	2	11	2	2	2	4	3	3	3	3	3	3	5	5	4	3	3	2	3	2	2	3	3	3	3	4	2	3	1	1	4	5	5	2	4	5	1	1	5	5
841	56	2	1	1	3	4	2	2	1	2	14	1	2	2	1	2	1	3	5	2	1	1	1	4	1	3	1	1	2	4	2	3	2	1	2	2	4	1	5	4	3	4	2	4	5	1	1	2	3
842	51	2	1	1	1	5	2	2	1	2	14	1	2	2	3	3	3	3	3	3	3	3	3	3	3	3	3	3	3	3	3	3	3	3	3	3	4	3	3	4	4	5	3	4	4	3	3	3	3
843	42	2	1	1	2	5	3	1	1	3	20	2	2	2	1	1	2	1	1	1	1	1	1	1	1	2	1	0	1	2	1	1	1	0	1	2	3	3	5	3	1	3	3	3	3	3	4	3	3
844	40	1	1	1	1	6	2	2	1	3	21	2	2	2	5	5	3	4	2	1	5	1	4	5	4	4	4	0	1	1	4	3	4	1	3	3	5	5	5	1	5	3	1	5	5	1	5	1	2
845	32	1	1	1	1	5	2	2	2	3	10	2	2	2	5	5	5	3	5	1	5	1	5	5	5	5	5	3	3	4	4	5	5	1	5	3	4	3	1	5	5	3	3	2	5	1	1	1	1
846	45	2	1	1	1	5	2	1	1	2	10	2	2	2	4	4	5	4	5	5	5	5	5	4	4	4	4	4	5	5	4	5	5	4	4	3	4	2	2	4	4	4	2	4	4	1	2	1	1
[truncated: 69 more columns]

## Sheet: Sayfa1
TSBO1	PDO1	PEO1	OEO1	1		No
TSBO2	PDO2	PEO2	OEO2	2		Yas
TSBO3	PDO3	PEO3	OEO3	3		Cinsiyet
TSBO4	PDO4	PEO4	OEO4	4		Medeni_Durum
TSBO5	PDO5	PEO5	OEO5	5		cocugunuz_varmi
TSBO6	PDO6	PEO6	OEO6	6		cocuk_sayi
TSBO7	PDO7	PEO7	OEO7	7		Egitim_Durumu
TSBO8	PDO8	PEO8	OEO8	8		SosyoEkonomik
TSBO9	PDO9	PEO9	OEO9	9		Covid19asi
TSBO10	PDO10	PEO10	OEO10	10		Covid19_tedavi
TSBO11	PDO11	PEO11	OEO11	11		Covid19tedavi_sureci
TSBO12	PDO12	PEO12	OEO12	12		karantina_kacgun
TSBO13	PDO13	PEO13	OEO13	13		Yakinlara_Bulastirma
TSBO14	PDO14	PEO14	OEO14	14		YakinCovid_Tani
TSBO15	PDO15	PEO15	OEO15	15		psk_destek
TSBO16	PDO16	PEO16	OEO16	16		TSBO1
TSBO17	PDO17	PEO17	OEO17	17		TSBO2
TSBO18	PDO18	PEO18	OEO18	18		TSBO3
TSBO19	PDO19	PEO19	OEO19	19		TSBO4
TSBO20	PDO20	PEO20	OEO20	20		TSBO5
TSBO21	PDO21	PEO21	OEO21	21		TSBO6
	PDO22	PEO22	OEO22	22		TSBO7
	PDO23	PEO23		23		TSBO8
	PDO24	PEO24		24		TSBO9
	PDO25	PEO25		25		TSBO10
	PDO26	PEO26		26		TSBO11
	PDO27	PEO27		27		TSBO12
	PDO28	PEO28		28		TSBO13
	PDO29			29		TSBO14
	PDO30			30		TSBO15
	PDO31			31		TSBO16
	PDO32			32		TSBO17
	PDO33			33		TSBO18
				34		TSBO19
				35		TSBO20
				36		TSBO21
				37		PDO1
				38		PDO2
				39		PDO3
				40		PDO4
				41		PDO5
				42		PDO6
				43		PDO7
				44		PDO8
				45		PDO9
				46		PDO10
				47		PDO11
				48		PDO12
				49		PDO13
				50		PDO14
				51		PDO15
				52		PDO16
				53		PDO17
				54		PDO18
				55		PDO19
				56		PDO20
				57		PDO21
				58		PDO22
				59		PDO23
				60		PDO24
				61		PDO25
				62		PDO26
				63		PDO27
				64		PDO28
				65		PDO29
				66		PDO30
				67		PDO31
				68		PDO32
				69		PDO33
				70		PEO1
				71		PEO2
				72		PEO3
				73		PEO4
				74		PEO5
				75		PEO6
				76		PEO7
				77		PEO8
				78		PEO9
				79		PEO10
				80		PEO11
				81		PEO12
				82		PEO13
				83		PEO14
				84		PEO15
				85		PEO16
				86		PEO17
				87		PEO18
				88		PEO19
				89		PEO20
				90		PEO21
				91		PEO22
				92		PEO23
				93		PEO24
				94		PEO25
				95		PEO26
				96		PEO27
				97		PEO28
				98		OEO1
				99		OEO2
				100		OEO3
				101		OEO4
				102		OEO5
				103		OEO6
				104		OEO7
				105		OEO8
				106		OEO9
				107		OEO10
				108		OEO11
				109		OEO12
				110		OEO13
				111		OEO14
				112		OEO15
				113		OEO16
				114		OEO17
				115		OEO18
				116		OEO19
				117		OEO20
				118		OEO21
				119		OEO22
				120
				121
				122
				123
				124
				125
				126
				127
				128
				129
				130
				131
				132
				133
				134
				135
				136
				137
				138
				139
				140
				141
				142
				143
				144
				145
				146
				147
				148
				149
				150
				151
				152
				153
				154
				155
				156
				157
				158
				159
				160
				161
				162
				163
				164
				165
				166
				167
				168
				169
				170
				171
				172
				173
				174
				175
				176
				177
				178
				179
				180
				181
				182
				183
				184
				185
				186
				187
				188
				189
				190
				191
				192
				193
				194
				195
				196
				197
				198
				199
				200
				201
				202
				203
				204
				205
				206
				207
				208
				209
				210
				211
				212
				213
				214
				215
				216
				217
				218
				219
				220
				221
				222
				223
				224
				225
				226
				227
				228
				229
				230
				231
				232
				233
				234
				235
				236
				237
				238
				239
				240
				241
				242
				243
				244
				245
				246
				247
				248
				249
				250
				251
				252
				253
				254
				255
				256
				257
				258
				259
				260
				261
				262
				263
				264
				265
				266
				267
				268
				269
				270
				271
				272
				273
				274
				275
				276
				277
				278
				279
				280
				281
				282
				283
				284
				285
				286
				287
				288
				289
				290
				291
				292
				293
				294
				295
				296
				297
				298
				299
				300
				301
				302
				303
				304
				305
				306
				307
				308
				309
				310
				311
				312
				313
				314
				315
				316
				317
				318
				319
				320
				321
				322
				323
				324
				325
				326
				327
				328
				329
				330
				331
				332
				333
				334
				335
				336
				337
				338
				339
				340
				341
				342
				343
				344
				345
				346
				347
				348
				349
				350
				351
				352
				353
				354
				355
				356
				357
				358
				359
				360
				361
				362
				363
				364
				365
				366
				367
				368
				369
				370
				371
				372
				373
				374
				375
				376
				377
				378
				379
				380
				381
				382
				383
				384
				385
				386
				387
				388
				389
				390
				391
				392
				393
				394
				395
				396
				397
				398
				399
				400
				401
				402
				403
				404
				405
				406
				407
				408
				409
				410
				411
				412
				413
				414
				415
				416
				417
				418
				419
				420
				421
				422
				423
				424
				425
				426
				427
				428
				429
				430
				431
				432
				433
				434
				435
				436
				437
				438
				439
				440
				441
				442
				443
				444
				445
				446
				447
				448
				449
				450
				451
				452
				453
				454
				455
				456
				457
				458
				459
				460
				461
				462
				463
				464
				465
				466
				467
				468
				469
				470
				471
				472
				473
				474
				475
				476
				477
				478
				479
				480
				481
				482
				483
				484
				485
				486
				487
				488
				489
				490
				491
				492
				493
				494
				495
				496
				497
				498
				499
				500
				501
				502
				503
				504
				505
				506
				507
				508
				509
				510
				511
				512
				513
				514
				515
				516
				517
				518
				519
				520
				521
				522
				523
				524
				525
				526
				527
				528
				529
				530
				531
				532
				533
				534
				535
				536
				537
				538
				539
				540
				541
				542
				543
				544
				545
				546
				547
				548
				549
				550
				551
				552
				553
				554
				555
				556
				557
				558
				559
				560
				561
				562
				563
				564
				565
				566
				567
				568
				569
				570
				571
				572
				573
				574
				575
				576
				577
				578
				579
				580
				581
				582
				583
				584
				585
				586
				587
				588
				589
				590
				591
				592
				593
				594
				595
				596
				597
				598
				599
				600
				601
				602
				603
				604
				605
				606
				607
				608
				609
				610
				611
				612
				613
				614
				615
				616
				617
				618
				619
				620
				621
				622
				623
				624
				625
				626
				627
				628
				629
				630
				631
				632
				633
				634
				635
				636
				637
				638
				639
				640
				641
				642
				643
				644
				645
				646
				647
				648
				649
				650
				651
				652
				653
				654
				655
				656
				657
				658
				659
				660
				661
				662
				663
				664
				665
				666
				667
				668
				669
				670
				671
				672
				673
				674
				675
				676
				677
				678
				679
				680
				681
				682
				683
				684
				685
				686
				687
				688
				689
				690
				691
				692
				693
				694
				695
				696
				697
				698
				699
				700
				701
				702
				703
				704
				705
				706
				707
				708
				709
				710
				711
				712
				713
				714
				715
				716
				717
				718
				719
				720
				721
				722
				723
				724
				725
				726
				727
				728
				729
				730
				731
				732
				733
				734
				735
				736
				737
				738
				739
				740
				741
				742
				743
				744
				745
				746
				747
				748
				749
				750
				751
				752
				753
				754
				755
				756
				757
				758
				759
				760
				761
				762
				763
				764
				765
				766
				767
				768
				769
				770
				771
				772
				773
				774
				775
				776
				777
				778
				779
				780
				781
				782
				783
				784
				785
				786
				787
				788
				789
				790
				791
				792
				793
				794
				795
				796
				797
				798
				799
				800
				801
				802
				803
				804
				805
				806
				807
				808
				809
				810
				811
				812
				813
				814
				815
				816
				817
				818
				819
				820
				821
				822
				823
				824
				825
				826
				827
				828
				829
				830
				831
				832
				833
				834
				835
				836
				837
				838
				839
				840
				841
				842
				843
				844
				845
				846
